# Supplementary material for: SREBF1-based metabolic reprogramming in prostate cancer promotes tumor ferroptosis resistance
Source: Cell Death Discov. 2025 Feb 23;11:75. doi: 10.1038/s41420-025-02354-7 (PMC11847930; doi:10.1038/s41420-025-02354-7)
Supplement: Supplementary file 3 — Supplementary Table S1 [file 41420_2025_2354_MOESM3_ESM.csv]

	Normal	RP	CRPC
ARID3A	0.214354694910941	0.210234942271634	0.449905999918057
ASCL1	0.0281698923396848	0.0502279159293014	0.544772062838659
ATF3	0.179043893784035	0.187735480482491	0.564694268430854
ATF4	0.13648914298801	0.167815675246558	0.620942494055646
ATF5	0.111435701373865	0.174198379117705	0.608013519506754
ATOH1	0.174667313510678	0.191428088296151	0.35399140164201
BACH2	0.157191427015387	0.117081604707628	0.223836874194508
BARX2	0.167967189235403	0.134266657167763	0.354596328305002
BATF	0.183905215399065	0.181503334677243	0.52868543069621
BATF3	0.127947405757004	0.172859304894158	0.58268801114168
BCL11B	0.277954323282453	0.0898232611839275	0.10632171039868
BCL3	0.194546281038251	0.191611121353718	0.521554465627749
BCLAF1	0.198724286278456	0.250836967938692	0.491784296341924
BHLHE40	0.227914125630062	0.234325337975696	0.462481419109813
CD59	0.235585862720572	0.233814118337402	0.398049270878884
CDX2	0.2475989098094	0.20367497784152	0.247361486907945
CEBPA	0.24342163397894	0.223009024871193	0.460793163892704
CEBPB	0.213531027913526	0.212571336031219	0.495070361354741
CEBPD	0.214004378981163	0.236711185868231	0.485625172670432
CEBPG	0.146918344330151	0.169770920524572	0.594685158794384
CREB3	0.162848155366953	0.26014815575327	0.505387254165683
CREB3L1	0.200542581819755	0.28711590402669	0.447745149605303
CREB3L2	0.207340348880409	0.327809346952303	0.386077579584638
CREB3L4	0.184114912477874	0.276834436317452	0.480266557270198
CREB5	0.150734874088519	0.1513727905625	0.568844525369292
CREBL2	0.0724023761626879	0.13380497583795	0.14891470285668
CREM	0.163009663740182	0.177221596681186	0.562506258798976
CRX	0.310984297412421	0.0761656977642143	0.119558761156305
CTNNB1	0.212662940475502	0.243276215116253	0.474644392676218
DBP	0.119325666127817	0.0724835522434543	0.407143930506804
DDIT3	0.128229154728292	0.145928591457192	0.621942776153981
DLX3	0.239194993501947	0.199738574850134	0.236287099292522
E2F1	0.134166312992563	0.158534788819398	0.609181499669873
E2F2	0.170417931063967	0.121302266171343	0.419840277797384
E2F3	0.156617791861658	0.17219150430719	0.584557837496156
E2F7	0.170790072633476	0.15637343347333	0.561923337953911
E2F8	0.221076004839155	0.187949152676492	0.490395216293953
EGR1	0.204280965921203	0.198339993276726	0.518764977968097
EGR2	0.173169206405578	0.155703188532274	0.533691587774988
EGR3	0.0978094305385901	0.0813903728924352	0.536821369784301
EGR4	0.133154959606195	0.173468633189166	0.600169018405818
EHF	0.229974790795642	0.319810564809083	0.389715306268143
ELF1	0.236500477440294	0.266071543392438	0.43552907572906
ELK3	0.231568507701921	0.214043336984259	0.452545176615745
ELK4	0.200708881275712	0.299611428855125	0.439314106495313
EMX2	0.0993034534238184	0.145196104344236	0.570533331115044
ETS1	0.221311918845209	0.214036984042781	0.478959322832801
ETS2	0.210845345775018	0.195062789644278	0.51094376330384
ETV4	0.110862978542781	0.147281482509039	0.633061378869651
ETV6	0.260400726330408	0.247154827600173	0.396309377599308
ETV7	0.217501470026908	0.2031856739706	0.449549157311027
EVX2	0.202962967350638	0.249325664079946	0.355516723602744
EZH2	0.0533089500942994	0.0467413641631756	0.489566989010533
FEV	0.0930649330566117	0.322048956919823	0.17090714678015
FLI1	0.215485403602577	0.216635450954776	0.48581629155341
FOS	0.194866898633341	0.196668597472402	0.533210683732541
FOSB	0.190782890581008	0.207497317812666	0.536712901081734
FOSL1	0.196227461423765	0.185363971512861	0.517222087849121
FOSL2	0.204584775461962	0.19386764205854	0.518009559954098
FOXA1	0.181636733104645	0.31745613901204	0.370994834600461
FOXA2	0.0985356122480853	0.172849024815462	0.511262280368589
FOXA3	0.101847418216475	0.0990345587156252	0.62929287127516
FOXC1	0.344615229913608	0.171672563933653	0.153058123417911
FOXF1	0.0994292879319808	0.0990542931549785	0.26123157527487
FOXI1	0.0877380981924425	0.0581011848849343	0.0482250197767737
FOXJ2	0.294688570959552	0.131484684815238	0.255432008650336
FOXO1	0.25917534085523	0.225585709881301	0.428112657729199
FOXP1	0.218486561084431	0.260175901511279	0.45779702077862
FOXP3	0.14043663312021	0.105454836161501	0.157388067286583
FOXP4	0.123413327545667	0.155256809370155	0.584141357544404
GATA1	0.261596645364442	0.211170664827908	0.331907478756128
GATA2	0.285121057867761	0.146845381875339	0.301206909378675
GATA3	0.319585304721872	0.172579831943212	0.264683429575452
GLI1	0.0724423970752751	0.0531598531215026	0.206831451255006
GLI3	0.205782274102106	0.173707462584003	0.21059571823053
GRHL2	0.214305242298705	0.185611094381999	0.389468558288065
GTF2F1	0.177296516119783	0.200490995071448	0.539745836862998
HDAC2	0.159234697628432	0.199071668436533	0.573858386174606
HEYL	0.0774871442505592	0.0624256597335346	0.337818805556861
HIC1	0.212463591467636	0.103941943348831	0.190361770806059
HIVEP2	0.161116531489309	0.123608732154884	0.312105651636525
HNF4A	0.20852955707941	0.103895594882608	0.428023033318689
HOXA10	0.180039151507441	0.273022508756779	0.477779544406662
HOXA13	0.142919699190288	0.167218512499471	0.0959637321149012
HOXA9	0.162885063372499	0.221151436660511	0.462384851956085
HOXB13	0.162052999932286	0.282409317407122	0.46825848377648
HOXB7	0.130296509483393	0.117138171873061	0.627092837799298
HOXC11	0.128253223870862	0.166348845694152	0.465756002426434
HOXC8	0.156043693694563	0.240269091460395	0.447621497750584
HOXD11	0.258171085788132	0.201775036806835	0.408717563354796
HSF1	0.0673021741975364	0.104737060362599	0.58444463248729
IKZF1	0.218863090170929	0.223384594297969	0.485203939612504
IRF1	0.214888315047236	0.203108115386953	0.486830858885968
IRF2	0.247928316937863	0.259168943968881	0.414619220474433
IRF4	0.218823859037648	0.222162732991779	0.474717169780097
IRF6	0.174792660040903	0.141353126372031	0.218330169774798
IRF7	0.160576137561426	0.177330912672122	0.582449581926386
IRF8	0.199438816216159	0.222546016463205	0.508782881700358
ISL1	0.092200191829902	0.0931933079155326	0.10418302363547
JDP2	0.263314903348872	0.207941631103735	0.420281874717409
JUN	0.178598980233059	0.208339253807126	0.545982043451187
JUNB	0.194838298875751	0.213309103494952	0.529777060305108
JUND	0.157895398222188	0.196706180273324	0.576207550270806
KDM5A	0.241812879818424	0.265280517723348	0.427672593175424
KLF10	0.194348309501673	0.17306810619612	0.539534649512902
KLF2	0.196443013730394	0.182078570371528	0.503861477665401
KLF3	0.232092597052307	0.256137791472386	0.432421526783814
KLF4	0.197825380640866	0.187729398241177	0.528908462259223
KLF5	0.211316538017317	0.20954328290552	0.499754557393891
KLF6	0.16706580162457	0.172343069369324	0.519920237067325
LEF1	0.239860170315613	0.203558596723445	0.448006759516309
LHX2	0.0686096159257812	0.0523901942904592	0.369266466415873
LHX4	0.195939557710741	0.0957573472632776	0.470938233545576
LHX6	0.18526980438612	0.219401964412632	0.515027655758981
LMX1B	0.199488986643625	0.143420641479133	0.445686947537447
LTF	0.228844390321821	0.198323489221481	0.301294377520817
MAFA	0.134428589003683	0.155191078542764	0.565478430792966
MAFB	0.163401179497212	0.16642305606834	0.508146328090389
MAFF	0.203087371641374	0.200855820394398	0.511083704927223
MAFK	0.189471395339458	0.208510745905903	0.506031615640114
MAZ	0.13782234459786	0.188514343941767	0.599750659770135
MEF2A	0.116578249723226	0.0881032143357153	0.0810759389452226
MEF2C	0.222224954741038	0.221913273114186	0.479905802623781
MEIS1	0.290655199108701	0.241832834382325	0.333405813542458
MEOX2	0.033448952699743	0.0343316184687583	0.0733249987503907
MSX2	0.169073746575429	0.154191423823414	0.498512728896465
MYBL1	0.134587215246697	0.0810741284719351	0.368418330954818
MYC	0.203256291938524	0.195425720885275	0.496892138791689
MYCN	0.0305773398971515	0.0215846703162337	0.159893220087667
MZF1	0.13699506273058	0.15412905436652	0.479035300090111
NELFE	0.119534749715116	0.162805863601597	0.628614767611482
NEUROD1	0.0298837762137492	0.0217977800470895	0.0482510977829562
NEUROD2	0.205253882099432	0.0712022671516477	0.277217638934802
NFE2L2	0.222271658054205	0.224978965559846	0.479087533187347
NFIA	0.230679213814856	0.255811191271695	0.297564190593465
NFKB1	0.194890345294584	0.225716279373198	0.501940640708429
NFKB2	0.205382517668847	0.228467361313409	0.467949695484251
NHLH2	0.0482328550285174	0.0608814817544906	0.249007999543632
NR1H4	0.230907509104097	0.139901894748503	0.307524032787646
NR1I3	0.0255780505890433	0.00882118844502267	0.061047378930294
NR2F2	0.160105659834424	0.195606883025989	0.546759862804852
NR2F6	0.0785003616688993	0.152765121254012	0.61207167913223
ONECUT2	0.160028669512418	0.287020367555879	0.43672677389733
OTX1	0.19139541104271	0.31080327704622	0.237204687254834
PDX1	0.0816628521700701	0.12182576605443	0.377509690837597
POU2F3	0.21734859773983	0.229307895214195	0.489220245237792
PRDM1	0.2007970894934	0.211131052788802	0.516267881138942
RAD21	0.187655215340433	0.223734974689474	0.530037561381886
RARB	0.256706076065769	0.186983402271479	0.389867762945973
RARG	0.227349520396254	0.188938233158488	0.465535760492776
REL	0.211741161176715	0.209817596940578	0.501384151658659
RELA	0.149101811589836	0.172491519779886	0.560117170021371
RELB	0.211215339926898	0.215673647984693	0.483522673850353
REST	0.220280269146769	0.279164866910882	0.437762071034087
RFX2	0.234970355881899	0.185458031020778	0.460346181084446
RFX6	0.128714588001582	0.159152077671201	0.555600787462264
RUNX1	0.140171322951392	0.138100621668495	0.413961396735127
RUNX2	0.208005109503784	0.154636138555148	0.347320430965072
RUNX3	0.21732232044528	0.21782160323869	0.486522334122912
RXRA	0.249119616512313	0.19827679843385	0.427216620012313
SIX1	0.183638913369894	0.13437348299188	0.183927035494107
SMAD1	0.240926445327881	0.163987974148509	0.314099399322123
SMAD3	0.197412850588511	0.125537545999393	0.386700781833396
SMARCA4	0.156290487142578	0.186337891691561	0.586299952771172
SMARCB1	0.124558585158766	0.164486338343346	0.600020357141905
SMC3	0.183325913701049	0.245013794017835	0.473392227433636
SOX17	0.0899949728696469	0.0567232591557192	0.103064255534371
SOX18	0.263119760562834	0.125156599821575	0.308947722048245
SOX21	0.0966800791222274	0.144349116637497	0.440825939950517
SOX4	0.139084701669774	0.159688686280368	0.618898583870667
SOX7	0.225586023089092	0.137556648757786	0.284698615525799
SOX9	0.225175399157225	0.236377083754069	0.343250233272865
SP4	0.0882251884758919	0.082285949716613	0.132012982325007
SP6	0.205421834534138	0.205922972011377	0.510006686149556
SPI1	0.198431533918183	0.224241595267734	0.516197560166701
SPIB	0.223655130305125	0.201085378256932	0.486910548292738
SREBF1	0.205718851163256	0.320880592940376	0.404890181384874
SREBF2	0.222280563220366	0.290356281943377	0.405965270411131
SRF	0.148329213154043	0.155786549902168	0.573902302819808
STAT1	0.186834447172155	0.217352703790168	0.521140575147985
STAT3	0.174317603957232	0.183004467273372	0.413143598746873
STAT5A	0.229622860132687	0.183585263839938	0.424294130343122
STAT6	0.254485524536607	0.269174057076295	0.270594373804074
TAF7	0.167798333128808	0.218396490396265	0.551450662278059
TAL1	0.0709434860926237	0.0867505315620639	0.0729494630178001
TBL1XR1	0.156347439986051	0.253108254999301	0.448954746448273
TBX21	0.232188238318968	0.201119022586476	0.261541410102965
TCF12	0.0589243126902276	0.0575100817470489	0.4310875406193
TCF4	0.153325587370618	0.111966235927391	0.376118302820793
TCF7L1	0.277560175242085	0.199121733342455	0.268255805888737
TCF7L2	0.227663775152809	0.274771997782838	0.392951411432799
TEAD4	0.10830527060054	0.164096022561285	0.533469850162149
TFAP2A	0.243369774908605	0.18664838358142	0.401334950833597
TFDP1	0.123315134591016	0.190228358984493	0.57724827110176
TFF3	0.153508190414739	0.204166080916914	0.555514418940606
TP63	0.247763441821015	0.220124032157504	0.445133296556628
TP73	0.324861670342565	0.116648013586132	0.213937566771527
TRPS1	0.186844864815397	0.23630639695622	0.438271587101363
TWIST2	0.201282735137673	0.100636620806961	0.155831673140355
UBTF	0.188995287602726	0.221377232919896	0.479647038770696
UNCX	0.0278509280277154	0.0245479021868608	0.20352843607755
USF2	0.155927058892901	0.184388083036717	0.587241926163796
VDR	0.140644644451828	0.104435027513588	0.217099657377543
VEZF1	0.221786995943867	0.212206961179604	0.474259286423906
XBP1	0.207658682121799	0.296042658660707	0.43783407484172
YBX1	0.154564546306388	0.197969555866787	0.583839841667003
YY1	0.180822316848465	0.212190138097691	0.548252177488882
ZBTB7A	0.224923960296922	0.221795909323442	0.485056098742657
ZC3H11A	0.00644980060078881	0.00323006775888357	0.410393213000301
ZNF131	0.0508047738736824	0.05311350463085	0.104687410629272
ZNF205	0.0372884209369013	0.0295704906644123	0.346895247637741
ZNF217	0.205113078292309	0.297390967640153	0.434273186612829
ZNF287	0.0159022832644852	0.0151954799291792	0.0600519338818687
ZNF521	0.0417731625050328	0.0295240351111415	0.125185230324399
ZNF580	0.0973401378041585	0.160709035379176	0.631733577647873
ZNF619	0.0958937619096499	0.242499962491607	0.106594442899549
ZNF624	0.21711668854357	0.114460464236544	0.14546349061203
ZNF711	0.0709781181351727	0.0194618823013047	0.297137835542246
ZNF91	0.199690620532037	0.338443570924212	0.314406287915182
