# Supplementary material for: SREBF1-based metabolic reprogramming in prostate cancer promotes tumor ferroptosis resistance
Source: Cell Death Discov. 2025 Feb 23;11:75. doi: 10.1038/s41420-025-02354-7 (PMC11847930; doi:10.1038/s41420-025-02354-7)
Supplement: Supplementary file 4 — Supplementary Table S2 [file 41420_2025_2354_MOESM4_ESM.txt]

TF	target_gene
SREBF1	CLSTN1
SREBF1	CASZ1
SREBF1	AGTRAP
SREBF1	MTHFR
SREBF1	CLCN6
SREBF1	PLOD1
SREBF1	TMCO4
SREBF1	PLA2G2A
SREBF1	NIPAL3
SREBF1	RCAN3
SREBF1	MAN1C1
SREBF1	MAP3K6
SREBF1	KIAA1522
SREBF1	GJB5
SREBF1	ZMYM6
SREBF1	CAP1
SREBF1	ZNF684
SREBF1	TMEM125
SREBF1	C1orf210
SREBF1	PTPRF
SREBF1	CC2D1B
SREBF1	YIPF1
SREBF1	DHCR24
SREBF1	PATJ
SREBF1	EFCAB7
SREBF1	PIGK
SREBF1	CTBS
SREBF1	LPAR3
SREBF1	DDAH1
SREBF1	CLCA4
SREBF1	BTBD8
SREBF1	FAM69A
SREBF1	TMED5
SREBF1	PALMD
SREBF1	SLC35A3
SREBF1	STXBP3
SREBF1	CLCC1
SREBF1	TMEM167B
SREBF1	CSDE1
SREBF1	CD58
SREBF1	ZNF697
SREBF1	PHGDH
SREBF1	HIST2H2BE
SREBF1	ATP8B2
SREBF1	PBXIP1
SREBF1	SLC50A1
SREBF1	GBA
SREBF1	SCAMP3
SREBF1	RIT1
SREBF1	TMEM79
SREBF1	NCSTN
SREBF1	F5
SREBF1	KLHL20
SREBF1	SOAT1
SREBF1	MR1
SREBF1	LAMC1
SREBF1	FAM129A
SREBF1	SLC45A3
SREBF1	CD46
SREBF1	PPP2R5A
SREBF1	ANGEL2
SREBF1	ESRRG
SREBF1	MIA3
SREBF1	FAM177B
SREBF1	DEGS1
SREBF1	ITPKB
SREBF1	COA6
SREBF1	PXDN
SREBF1	GREB1
SREBF1	KCNK3
SREBF1	TMEM214
SREBF1	CAPN13
SREBF1	THUMPD2
SREBF1	SRBD1
SREBF1	RHOQ
SREBF1	ERLEC1
SREBF1	PEX13
SREBF1	GFPT1
SREBF1	PCYOX1
SREBF1	TGOLN2
SREBF1	RNF103
SREBF1	PROM2
SREBF1	EIF5B
SREBF1	RNF149
SREBF1	SLC9A2
SREBF1	MERTK
SREBF1	SLC20A1
SREBF1	PSD4
SREBF1	DBI
SREBF1	RALB
SREBF1	INHBB
SREBF1	BIN1
SREBF1	UGGT1
SREBF1	UBR3
SREBF1	ITGA6
SREBF1	STAT1
SREBF1	SLC39A10
SREBF1	MARS2
SREBF1	BMPR2
SREBF1	PECR
SREBF1	TMBIM1
SREBF1	CTDSP1
SREBF1	CNPPD1
SREBF1	CHPF
SREBF1	ACSL3
SREBF1	TRIP12
SREBF1	CAB39
SREBF1	PSMD1
SREBF1	DGKD
SREBF1	SH3BP4
SREBF1	KIF1A
SREBF1	ANO7
SREBF1	2-Sep
SREBF1	TRNT1
SREBF1	EDEM1
SREBF1	RAB5A
SREBF1	GLB1
SREBF1	PDCD6IP
SREBF1	PLCD1
SREBF1	SEC22C
SREBF1	ABHD5
SREBF1	TMEM42
SREBF1	CDCP1
SREBF1	LIMD1
SREBF1	NBEAL2
SREBF1	DHX30
SREBF1	ZNF589
SREBF1	PRKAR2A
SREBF1	WDR6
SREBF1	LAMB2
SREBF1	GMPPB
SREBF1	CACNA2D2
SREBF1	GNL3
SREBF1	NEK4
SREBF1	SLMAP
SREBF1	FAM3D
SREBF1	LRIG1
SREBF1	TMF1
SREBF1	PROS1
SREBF1	CPOX
SREBF1	TBC1D23
SREBF1	NECTIN3
SREBF1	ATP6V1A
SREBF1	LSAMP
SREBF1	TMEM39A
SREBF1	FSTL1
SREBF1	HGD
SREBF1	EAF2
SREBF1	DIRC2
SREBF1	PDIA5
SREBF1	KLF15
SREBF1	SEC61A1
SREBF1	RPN1
SREBF1	PIK3R4
SREBF1	ATP2C1
SREBF1	ACPP
SREBF1	DNAJC13
SREBF1	IL20RB
SREBF1	ZBTB38
SREBF1	ATR
SREBF1	SLC33A1
SREBF1	PHC3
SREBF1	FNDC3B
SREBF1	TBL1XR1
SREBF1	PIK3CA
SREBF1	B3GNT5
SREBF1	EIF4G1
SREBF1	IGF2BP2
SREBF1	IL1RAP
SREBF1	PCYT1A
SREBF1	RGS12
SREBF1	S100P
SREBF1	CD38
SREBF1	SMIM14
SREBF1	TMEM33
SREBF1	CWH43
SREBF1	SRD5A3
SREBF1	TMPRSS11E
SREBF1	PARM1
SREBF1	SCARB2
SREBF1	SHROOM3
SREBF1	PRDM8
SREBF1	CDS1
SREBF1	PPM1K
SREBF1	SEC24B
SREBF1	TRIM2
SREBF1	TMEM192
SREBF1	MSMO1
SREBF1	MFAP3L
SREBF1	AGA
SREBF1	ING2
SREBF1	ACSL1
SREBF1	SNX25
SREBF1	BASP1
SREBF1	LIFR
SREBF1	CCDC152
SREBF1	HMGCS1
SREBF1	ELOVL7
SREBF1	TRIM23
SREBF1	TRAPPC13
SREBF1	ERBIN
SREBF1	HEXB
SREBF1	SERINC5
SREBF1	TTC37
SREBF1	RFESD
SREBF1	CAST
SREBF1	FAM174A
SREBF1	NUDT12
SREBF1	PJA2
SREBF1	EPB41L4A
SREBF1	REEP5
SREBF1	TMED7
SREBF1	DMXL1
SREBF1	C5orf15
SREBF1	SAR1B
SREBF1	KLHL3
SREBF1	CTNNA1
SREBF1	SIL1
SREBF1	SLC23A1
SREBF1	ARAP3
SREBF1	PCDH1
SREBF1	SLC26A2
SREBF1	SLC36A1
SREBF1	PANK3
SREBF1	ERGIC1
SREBF1	BNIP1
SREBF1	ARL10
SREBF1	ZNF354C
SREBF1	CANX
SREBF1	SQSTM1
SREBF1	FAM50B
SREBF1	LY86
SREBF1	DSP
SREBF1	HIST1H2BD
SREBF1	HIST1H2BE
SREBF1	HIST1H2BG
SREBF1	DDR1
SREBF1	HLA-C
SREBF1	SLC44A4
SREBF1	SLC39A7
SREBF1	TAPBP
SREBF1	SCUBE3
SREBF1	DEF6
SREBF1	FKBP5
SREBF1	GNMT
SREBF1	TMEM63B
SREBF1	MUT
SREBF1	ICK
SREBF1	ELOVL5
SREBF1	SLC17A5
SREBF1	OSTM1
SREBF1	RPF2
SREBF1	SLC2A12
SREBF1	SGK1
SREBF1	FBXO30
SREBF1	ESR1
SREBF1	SYNJ2
SREBF1	IGF2R
SREBF1	SLC22A3
SREBF1	LFNG
SREBF1	IQCE
SREBF1	AP5Z1
SREBF1	KDELR2
SREBF1	MIOS
SREBF1	CPVL
SREBF1	GRB10
SREBF1	LAT2
SREBF1	SEMA3C
SREBF1	CACNA2D1
SREBF1	STEAP2
SREBF1	CLDN12
SREBF1	MUC3A
SREBF1	MUC12
SREBF1	CUX1
SREBF1	NAMPT
SREBF1	AASS
SREBF1	CADPS2
SREBF1	PTN
SREBF1	TMEM178B
SREBF1	TRPV6
SREBF1	PDIA4
SREBF1	ZNF783
SREBF1	INSIG1
SREBF1	PTPRN2
SREBF1	ARHGAP6
SREBF1	CA5B
SREBF1	NHS
SREBF1	SAT1
SREBF1	DYNLT3
SREBF1	MID1IP1
SREBF1	ATP6AP2
SREBF1	SLC9A7
SREBF1	SLC35A2
SREBF1	CLCN5
SREBF1	GPR173
SREBF1	OPHN1
SREBF1	HMGN5
SREBF1	ARMCX4
SREBF1	ARMCX6
SREBF1	ARMCX3
SREBF1	TCEAL9
SREBF1	CXorf57
SREBF1	MID2
SREBF1	LAMP2
SREBF1	MTM1
SREBF1	ZNF275
SREBF1	KBTBD11
SREBF1	PPP1R3B
SREBF1	SOX7
SREBF1	TUSC3
SREBF1	NAT1
SREBF1	ATP6V1B2
SREBF1	BNIP3L
SREBF1	CHRNA2
SREBF1	ZNF395
SREBF1	KIF13B
SREBF1	SARAF
SREBF1	ERLIN2
SREBF1	TACC1
SREBF1	TM2D2
SREBF1	PLAT
SREBF1	HGSNAT
SREBF1	IMPAD1
SREBF1	TRAM1
SREBF1	ESRP1
SREBF1	C8orf37
SREBF1	GRHL2
SREBF1	ATP6V1C1
SREBF1	FZD6
SREBF1	ZHX2
SREBF1	FAM83A
SREBF1	FAM91A1
SREBF1	NDRG1
SREBF1	NRBP2
SREBF1	PLEC
SREBF1	SMARCA2
SREBF1	PLPP6
SREBF1	AK3
SREBF1	JAK2
SREBF1	ERMP1
SREBF1	UHRF2
SREBF1	DDX58
SREBF1	NOL6
SREBF1	GALT
SREBF1	PRUNE2
SREBF1	RASEF
SREBF1	SPTLC1
SREBF1	TDRD7
SREBF1	CORO2A
SREBF1	TGFBR1
SREBF1	ALG2
SREBF1	ABCA1
SREBF1	C9orf152
SREBF1	UGCG
SREBF1	SLC31A1
SREBF1	ASTN2
SREBF1	FAM129B
SREBF1	GPR107
SREBF1	CEL
SREBF1	SURF4
SREBF1	LRRC26
SREBF1	NRARP
SREBF1	MIR210HG
SREBF1	STIM1
SREBF1	OR51E1
SREBF1	TRIM3
SREBF1	TIMM10B
SREBF1	TPP1
SREBF1	SERGEF
SREBF1	UEVLD
SREBF1	LGR4
SREBF1	LIN7C
SREBF1	LDLRAD3
SREBF1	ACCS
SREBF1	ZDHHC5
SREBF1	TMX2
SREBF1	FAM111A
SREBF1	SYT7
SREBF1	FADS2
SREBF1	FADS1
SREBF1	CHRM1
SREBF1	NEAT1
SREBF1	SPTBN2
SREBF1	PC
SREBF1	SSH3
SREBF1	LRP5
SREBF1	DHCR7
SREBF1	NADSYN1
SREBF1	FAM168A
SREBF1	FAM181B
SREBF1	SYTL2
SREBF1	FZD4
SREBF1	AMOTL1
SREBF1	ENDOD1
SREBF1	MTMR2
SREBF1	SIDT2
SREBF1	TMPRSS4
SREBF1	HYOU1
SREBF1	DPAGT1
SREBF1	SC5D
SREBF1	SIAE
SREBF1	STT3A
SREBF1	APLP2
SREBF1	PITRM1
SREBF1	NET1
SREBF1	ANKRD16
SREBF1	DHTKD1
SREBF1	STAM
SREBF1	CACNB2
SREBF1	RAB18
SREBF1	MTPAP
SREBF1	KIF5B
SREBF1	FZD8
SREBF1	ZNF25
SREBF1	SGMS1
SREBF1	REEP3
SREBF1	RUFY2
SREBF1	PSAP
SREBF1	DNAJB12
SREBF1	P4HA1
SREBF1	ZCCHC24
SREBF1	FAM213A
SREBF1	GLUD1
SREBF1	MINPP1
SREBF1	EXOC6
SREBF1	SCD
SREBF1	OLMALINC
SREBF1	NFKB2
SREBF1	PDCD4
SREBF1	ACSL5
SREBF1	CASP7
SREBF1	SHTN1
SREBF1	SLC18A2
SREBF1	PDZD8
SREBF1	TACC2
SREBF1	BNIP3
SREBF1	RAD52
SREBF1	ERC1
SREBF1	ADIPOR2
SREBF1	TSPAN9
SREBF1	STYK1
SREBF1	CREBL2
SREBF1	H2AFJ
SREBF1	MGST1
SREBF1	RASSF8
SREBF1	ALG10
SREBF1	ALG10B
SREBF1	FKBP11
SREBF1	TMBIM6
SREBF1	MFSD5
SREBF1	DGKA
SREBF1	ERBB3
SREBF1	STAT6
SREBF1	PIP4K2C
SREBF1	OS9
SREBF1	GNS
SREBF1	CPM
SREBF1	CSRP2
SREBF1	TMTC2
SREBF1	APPL2
SREBF1	PLA2G1B
SREBF1	ZNF268
SREBF1	RNF6
SREBF1	SLC7A1
SREBF1	OLFM4
SREBF1	DIS3
SREBF1	FBXL3
SREBF1	MYCBP2
SREBF1	TUBGCP3
SREBF1	TMCO3
SREBF1	LRP10
SREBF1	BCL2L2
SREBF1	FAM177A1
SREBF1	FOXA1
SREBF1	TXNDC16
SREBF1	DHRS7
SREBF1	PLEKHH1
SREBF1	RDH11
SREBF1	PAPLN
SREBF1	ENTPD5
SREBF1	ALDH6A1
SREBF1	ATG2B
SREBF1	ANKRD9
SREBF1	PPP1R13B
SREBF1	AKT1
SREBF1	ZBTB42
SREBF1	GABRG3
SREBF1	MTMR10
SREBF1	PAK6
SREBF1	TMEM87A
SREBF1	CDAN1
SREBF1	CATSPER2
SREBF1	SERF2
SREBF1	SPG11
SREBF1	SORD
SREBF1	SLC30A4
SREBF1	CCPG1
SREBF1	ADAM10
SREBF1	CPLX3
SREBF1	MPI
SREBF1	MAN2C1
SREBF1	SNX33
SREBF1	UBE2Q2
SREBF1	HMG20A
SREBF1	HOMER2
SREBF1	ABHD2
SREBF1	RHCG
SREBF1	ANPEP
SREBF1	TMEM8A
SREBF1	SLC9A3R2
SREBF1	ZNF213-AS1
SREBF1	ALG1
SREBF1	EMP2
SREBF1	GTF3C1
SREBF1	TBX6
SREBF1	SEPHS2
SREBF1	PRSS8
SREBF1	C16orf58
SREBF1	RBL2
SREBF1	IRX3
SREBF1	DYNC1LI2
SREBF1	PDP2
SREBF1	C16orf70
SREBF1	HSF4
SREBF1	LRRC29
SREBF1	FHOD1
SREBF1	CTCF
SREBF1	SLC12A4
SREBF1	CDH1
SREBF1	SNTB2
SREBF1	ZFHX3
SREBF1	GLG1
SREBF1	PLCG2
SREBF1	MLYCD
SREBF1	MBTPS1
SREBF1	CBFA2T3
SREBF1	MYO1C
SREBF1	PITPNA
SREBF1	MNT
SREBF1	ALOX15B
SREBF1	PLD6
SREBF1	SREBF1
SREBF1	SMCR8
SREBF1	ERBB2
SREBF1	RAPGEFL1
SREBF1	ACLY
SREBF1	GHDC
SREBF1	STAT5B
SREBF1	NAGLU
SREBF1	SP6
SREBF1	HOXB13
SREBF1	EPN3
SREBF1	RNFT1
SREBF1	CYB561
SREBF1	ACE
SREBF1	CCDC47
SREBF1	CANT1
SREBF1	SLC38A10
SREBF1	PCYT2
SREBF1	FASN
SREBF1	COLEC12
SREBF1	EMILIN2
SREBF1	RIOK3
SREBF1	NPC1
SREBF1	ANKRD29
SREBF1	TTC39C
SREBF1	DSG2
SREBF1	SMAD7
SREBF1	ATP8B1
SREBF1	ZNF532
SREBF1	SERPINB5
SREBF1	CNDP2
SREBF1	ADNP2
SREBF1	PLCB1
SREBF1	RRBP1
SREBF1	SEC23B
SREBF1	RALGAPA2
SREBF1	CST3
SREBF1	ENTPD6
SREBF1	PYGB
SREBF1	TM9SF4
SREBF1	CBFA2T2
SREBF1	PXMP4
SREBF1	ELMO2
SREBF1	ARFGEF2
SREBF1	ZNF217
SREBF1	RAB22A
SREBF1	CDH26
SREBF1	OSBPL2
SREBF1	MIDN
SREBF1	LRG1
SREBF1	LDLR
SREBF1	PRKCSH
SREBF1	SLC35E1
SREBF1	FXYD3
SREBF1	KCNK6
SREBF1	CEACAM6
SREBF1	CADM4
SREBF1	SIX5
SREBF1	RRAS
SREBF1	ZNF772
SREBF1	NLGN4Y
SREBF1	POTEH
SREBF1	SLC25A1
SREBF1	AP1B1
SREBF1	PLA2G3
SREBF1	DEPDC5
SREBF1	ELFN2
SREBF1	SREBF2
SREBF1	PPARA
SREBF1	BRD1
SREBF1	PIM3
SREBF1	PLXNB2
SREBF1	ADM2
SREBF1	LMF2
SREBF1	CYYR1
SREBF1	PRDM15
SREBF1	ABCG1
SREBF1	ENAM
SREBF1	TUNAR
SREBF1	OLFM3
SREBF1	PCSK2
