# Supplementary material for: SREBF1-based metabolic reprogramming in prostate cancer promotes tumor ferroptosis resistance
Source: Cell Death Discov. 2025 Feb 23;11:75. doi: 10.1038/s41420-025-02354-7 (PMC11847930; doi:10.1038/s41420-025-02354-7)
Supplement: Supplementary file 5 — Supplementary Table S3 [file 41420_2025_2354_MOESM5_ESM.csv]

	gene_name	cor_r	pvalue
1	SCD	0.773396851523054	1.17496020116643e-99
2	SREBF2	0.673509952268588	1.04524891174952e-66
3	DHCR7	0.659013638800474	5.59697485689051e-63
4	INSIG1	0.641175715741333	1.15124990172839e-58
5	LDLR	0.617435877698866	2.37552723599317e-53
6	FASN	0.60765786036012	2.72453414972325e-51
7	DHCR24	0.604043420581576	1.50873244810705e-50
8	IDI1	0.592757596380377	2.75089643441395e-48
9	HN1L	0.574989783307176	6.65710562409025e-45
10	SYVN1	0.574235755150372	9.1694675397033e-45
11	TMEM41B	0.569999500852339	5.45690455946882e-44
12	KIAA1522	0.569587280475596	6.48220576165076e-44
13	ACLY	0.567570171402494	1.50006165286418e-43
14	LSS	0.566655646499366	2.19023454960681e-43
15	CYB561	0.56468304955229	4.93530876896012e-43
16	G6PD	0.560908548318074	2.30070156597655e-42
17	SLC9A3R1	0.56056255253818	2.64676527174434e-42
18	CHP1	0.55828746434857	6.6235655816909e-42
19	GMPPB	0.55012851321249	1.67795411080899e-40
20	TCTA	0.54620700859171	7.68804559924789e-40
21	PPM1A	0.542171153837451	3.60648717027476e-39
22	DCAF11	0.541923835072241	3.96209529176724e-39
23	ATG4A	0.541777056160387	4.18935304068106e-39
24	TMED10	0.539202359576874	1.10943217213943e-38
25	LSR	0.538431485727526	1.48260853566101e-38
26	KIAA0319L	0.537728687409519	1.92996250647064e-38
27	TMEM87B	0.536758384331063	2.77472287517447e-38
28	PIGO	0.53628677483544	3.30879448094483e-38
29	PCDH1	0.536066370108358	3.59217209516514e-38
30	TMEM104	0.533332810610454	9.90351422696889e-38
31	BTD	0.532898340959474	1.16257648545139e-37
32	TRPC4AP	0.532836383777681	1.18944167053864e-37
33	PAFAH2	0.532109840311679	1.55430545023073e-37
34	IDH1	0.53189933756124	1.6793786425912e-37
35	CTNNBIP1	0.531212396195301	2.16108888521922e-37
36	SEC23B	0.530862533889414	2.45672920147763e-37
37	VAPB	0.530577786829693	2.7266547537923e-37
38	HMGCR	0.53047439395416	2.83177200535788e-37
39	APMAP	0.530314498985861	3.00229182368318e-37
40	BCL2L1	0.529513621014818	4.02202989742654e-37
41	SYNJ2	0.529158017521603	4.57850269676054e-37
42	GSE1	0.527587516475345	8.09984053922941e-37
43	EPN3	0.52713542413348	9.54016645869637e-37
44	SPINT1	0.526874489103553	1.04841290257053e-36
45	VPS37C	0.525675300743354	1.61581645796674e-36
46	DOLPP1	0.525663741374132	1.62255423301072e-36
47	SLC35A2	0.524808069237326	2.20689849399971e-36
48	CYB561D2	0.524625753622165	2.35610923320754e-36
49	ACSL3	0.523079927398558	4.0965131467406e-36
50	PCCB	0.521736811819498	6.60894908741712e-36
51	LRRC59	0.521485822852938	7.22513750739903e-36
52	VCP	0.521003086427782	8.57462125189512e-36
53	PLA2G12A	0.520571592654775	9.99053241261746e-36
54	PRKAG1	0.520477621535954	1.03283500213384e-35
55	TMEM8A	0.519386401782427	1.51848204992428e-35
56	RAB3D	0.518471625983834	2.09535559695952e-35
57	CPT2	0.517565790507206	2.87952807589413e-35
58	PGD	0.517234179789016	3.23415137758303e-35
59	TMEM135	0.516999816913267	3.51054237995651e-35
60	PFKFB4	0.515609436338832	5.70280744007814e-35
61	AKT1	0.515214918581349	6.54186856658371e-35
62	ATP6AP1	0.515128101077315	6.74232682475267e-35
63	RBM47	0.514209700825622	9.2734656187616e-35
64	ERGIC1	0.513948609930142	1.01512599636669e-34
65	DAP	0.513620282781147	1.13727235637118e-34
66	CCDC47	0.512880961408552	1.46818682564939e-34
67	CSTF1	0.512688214704057	1.56911065401068e-34
68	NAA35	0.511398803608299	2.44526501977299e-34
69	RNF103	0.511198395722538	2.61937942582359e-34
70	MLH1	0.511066911152046	2.74022689736628e-34
71	TSSC1	0.510804997394368	2.99764447161984e-34
72	SNX4	0.510436883730231	3.40038109579363e-34
73	PIP4K2C	0.507484916115782	9.29294878810559e-34
74	ARFGAP3	0.507444556726517	9.42092633758465e-34
75	TMEM87A	0.506649642558045	1.23289763574575e-33
76	DHDDS	0.505543189262002	1.79076612775407e-33
77	TM9SF4	0.505272748738058	1.96142778197905e-33
78	SLC50A1	0.505064701803304	2.1035891907963e-33
79	SYAP1	0.504498022651389	2.54464762413684e-33
80	TTC39A	0.504466604377935	2.57161763888006e-33
81	AACS	0.504302320306912	2.71731889810241e-33
82	FOCAD	0.504215772642844	2.79733408743472e-33
83	C9orf91	0.503866119375214	3.1450446631981e-33
84	ALDH6A1	0.503371398160392	3.71124483714845e-33
85	SLC35E1	0.502289697799496	5.3248000956621e-33
86	PDXDC1	0.502142487799893	5.59238322442e-33
87	DYNC1LI1	0.501967059386417	5.9286901831251e-33
88	MTOR	0.501811934171906	6.24270908122816e-33
89	BDH1	0.501709407650001	6.45923445174635e-33
90	EXD2	0.501541682160152	6.82959431776393e-33
91	PXMP4	0.501513447962741	6.89397408235017e-33
92	DOPEY2	0.499917546629001	1.16996369732532e-32
93	MPI	0.499841808772692	1.1996194490489e-32
94	SCAMP2	0.499259663846674	1.45382316928353e-32
95	POLDIP2	0.499025771650606	1.57036988757327e-32
96	FDFT1	0.498871637467422	1.6521819458563e-32
97	NAAA	0.498101805197069	2.12838204861125e-32
98	ACO2	0.498052433752883	2.16318729272749e-32
99	SEC61A1	0.497758597784415	2.3822986136738e-32
100	SRPR	0.49729249634774	2.7757519361585e-32
101	INTS5	0.497282350526717	2.78499573019455e-32
102	MARK2	0.496868281883127	3.18941222707194e-32
103	SDF4	0.496842694158795	3.21622877776086e-32
104	YIPF3	0.49640695448463	3.70871028695187e-32
105	RABIF	0.495488924488662	5.00373545464485e-32
106	IPPK	0.49533019628131	5.26919030759828e-32
107	AREL1	0.495270483224167	5.37262204503188e-32
108	TBL2	0.494925821018497	6.01011996741468e-32
109	DHTKD1	0.494898450598424	6.06384228871194e-32
110	DOLK	0.494778077088374	6.30580779316371e-32
111	ZBTB42	0.49411625900061	7.81713315617936e-32
112	ESRP2	0.494032946469164	8.03117228434841e-32
113	DAG1	0.493887767689512	8.41810239191218e-32
114	TMEM57	0.493562697686813	9.35266443699555e-32
115	PDIA6	0.49353820507327	9.42710310544193e-32
116	CDS1	0.493308545441615	1.01542481964713e-31
117	C1GALT1C1	0.49304287520564	1.10648789484238e-31
118	RPS6KA1	0.492626772120398	1.26561031025427e-31
119	PDIA4	0.492604603791705	1.27469591222219e-31
120	GLB1	0.491998304184652	1.54982699404592e-31
121	BRCC3	0.49163788526686	1.74043712022785e-31
122	PTPRJ	0.491507643187011	1.81487751727747e-31
123	TM9SF2	0.491159327946778	2.02979878514935e-31
124	CD46	0.491110698975085	2.06174277033782e-31
125	MORC4	0.490772844904004	2.29783840929707e-31
126	ABCG1	0.490633307487347	2.40298358399866e-31
127	ETFA	0.490395504625365	2.5932567021078e-31
128	SNX25	0.49022791260005	2.73623555984388e-31
129	NSF	0.490138915897891	2.81530546945076e-31
130	LAMP2	0.489930863632125	3.00908277900896e-31
131	SLC35A3	0.489740401431947	3.1980205270863e-31
132	POP4	0.489728812430767	3.20988838452128e-31
133	PRKCH	0.489715305211108	3.22377563209842e-31
134	TSG101	0.489470708227994	3.48579453009437e-31
135	LEO1	0.489079507211062	3.94932341482882e-31
136	JKAMP	0.4889167083592	4.15974024556738e-31
137	SETD3	0.488618722395681	4.57402339011243e-31
138	STAMBP	0.488580414995505	4.63016021838776e-31
139	PIGK	0.488555394927979	4.66719292697409e-31
140	C14orf1	0.488508874655303	4.73682939266702e-31
141	SURF4	0.488393524252528	4.9139651709029e-31
142	DNAJC5	0.488350921779884	4.98103135660234e-31
143	KDM4B	0.487785457021164	5.96186491073825e-31
144	KIF3B	0.487750935692728	6.02758184895907e-31
145	PIAS4	0.487747915623912	6.03336502435829e-31
146	RFFL	0.487715110082491	6.09653972357424e-31
147	AAGAB	0.487643072158912	6.23757169813119e-31
148	C2CD2L	0.48758127361744	6.36112707562282e-31
149	ACSL1	0.487440097049308	6.65254498518271e-31
150	SHROOM3	0.487311615291183	6.92922064956351e-31
151	TXNDC9	0.487145793941675	7.30319495582196e-31
152	SMARCD2	0.486998938631322	7.65103062412503e-31
153	ELL3	0.486715092111193	8.37045439928404e-31
154	TXNDC5	0.486273966803308	9.62346887039424e-31
155	STT3A	0.486164092965499	9.96340163577135e-31
156	CYP51A1	0.485863175607722	1.09564313137097e-30
157	DDOST	0.485525429471477	1.21879821606453e-30
158	TMEM254	0.485446286651298	1.24958249111942e-30
159	WDR55	0.484700186946389	1.58034818419044e-30
160	FDPS	0.484553647980453	1.65483397113723e-30
161	HMGCS1	0.484417801582305	1.72698266770182e-30
162	PDP2	0.484409511749375	1.73148484177605e-30
163	SLC25A20	0.483858339437853	2.05839214594596e-30
164	YKT6	0.483780669876925	2.1091202850082e-30
165	EEF2KMT	0.483590131410118	2.23886585919019e-30
166	SLC9A2	0.483395588771173	2.37948437692563e-30
167	PYCR1	0.483157349244324	2.56363767849297e-30
168	PTPRF	0.483071372064896	2.63350189249516e-30
169	CGN	0.482967182530828	2.72069401220417e-30
170	ANO10	0.482967040319873	2.72081495361068e-30
171	EIF2AK3	0.482696058768493	2.96120227938176e-30
172	MFSD11	0.482668273900257	2.9870074464596e-30
173	ITFG1	0.482604844664572	3.04675401006349e-30
174	PDCD6IP	0.482544641977073	3.10455451667583e-30
175	UBA5	0.482345002183305	3.30410320319848e-30
176	GANAB	0.48204927054487	3.62324053705228e-30
177	PSMD11	0.481994492653694	3.68561602734969e-30
178	COPB2	0.481791554622319	3.92610038453827e-30
179	HID1	0.481774390500908	3.94713825607035e-30
180	STIL	0.481730536090066	4.00139801623775e-30
181	SLC39A9	0.481541619939605	4.24370027715456e-30
182	MTHFR	0.481516388721846	4.27714155357822e-30
183	MLX	0.481269120600608	4.61898279517375e-30
184	SLC35A4	0.481172452643748	4.75985395713814e-30
185	SRP54	0.481124490998691	4.83131632157147e-30
186	FH	0.481041967374672	4.95676861682503e-30
187	RPN1	0.480980007089973	5.05307392621357e-30
188	GALNT10	0.480594782887115	5.69475700387516e-30
189	CDH1	0.480401143339415	6.04711969452374e-30
190	GGPS1	0.480388583174055	6.07070604303029e-30
191	UBL4A	0.479913394587901	7.03314789254271e-30
192	RRBP1	0.479135306604504	8.94505318160215e-30
193	ATP6V1A	0.478976990652532	9.39288412021443e-30
194	NGLY1	0.47897028689306	9.41232893134101e-30
195	ADRBK1	0.478516103269807	1.08267933034028e-29
196	ALG12	0.478233645165917	1.18104754317468e-29
197	BNIP3	0.47820580568391	1.19120882155189e-29
198	AGA	0.478132676747115	1.21831435957859e-29
199	CCDC149	0.478038900439608	1.25396748022638e-29
200	TRIM62	0.477918439138992	1.30128422245972e-29
201	EIF2S1	0.477111263213441	1.66722577989169e-29
202	PIGT	0.476856637455331	1.80253947842681e-29
203	ARF4	0.476848125261988	1.80724593387273e-29
204	PNPLA4	0.476622865063232	1.93630856811011e-29
205	RNF123	0.476543882419831	1.98368719243505e-29
206	PTPN23	0.476260834889475	2.16308867982532e-29
207	COPB1	0.476142024326985	2.24309224512517e-29
208	PSMD8	0.47604094987404	2.31345208182472e-29
209	TMEM184A	0.475908305276268	2.40911045132731e-29
210	EDEM2	0.47576065036684	2.52020047887496e-29
211	FITM2	0.475735585882399	2.53955476130339e-29
212	ARF3	0.475579743181968	2.66323559860028e-29
213	ST14	0.475351291725874	2.85538330064278e-29
214	SLC2A1	0.475144861019431	3.04076848316644e-29
215	LRIG1	0.474874902724389	3.30127324717133e-29
216	PRRC1	0.474839805890453	3.33672329622544e-29
217	GPR89B	0.474813139664505	3.36390938869983e-29
218	TMED5	0.474410457247742	3.80209933178489e-29
219	SRPRB	0.474402733330094	3.81103386169953e-29
220	COPZ1	0.474291925396397	3.94151886134077e-29
221	MVK	0.474214244462182	4.0356194943653e-29
222	ADI1	0.474189363345307	4.06622711345534e-29
223	PSMD7	0.474126423825711	4.14468133078918e-29
224	RPN2	0.473891538544577	4.45091264584272e-29
225	KIAA0556	0.47347200419231	5.05456965296732e-29
226	PPCS	0.473333794389388	5.27064679823568e-29
227	CIAPIN1	0.472642838042617	6.49570481448404e-29
228	SNAP23	0.472442245501977	6.90139595853746e-29
229	RER1	0.472161167196107	7.51234023853583e-29
230	DENND1C	0.47196544687641	7.96904596352069e-29
231	EMC3	0.471364775882895	9.54917069843549e-29
232	RETSAT	0.471337393083057	9.62815862109668e-29
233	ACACA	0.471304156658686	9.72490040247423e-29
234	PDIA5	0.471161722271239	1.01504911719565e-28
235	CLPTM1L	0.470798066097814	1.1322461896677e-28
236	METTL9	0.470665131297674	1.17834768385018e-28
237	TKFC	0.470554076581415	1.21828080122216e-28
238	MAN2B2	0.470518819330087	1.23123635077433e-28
239	SLC25A42	0.470482613371478	1.24468231507548e-28
240	IARS2	0.470472229238656	1.24856544363774e-28
241	CLCN7	0.470327184567173	1.30407374493796e-28
242	UBA1	0.47026399312255	1.32901376043437e-28
243	TTC30A	0.470081220339644	1.40383566276151e-28
244	TMBIM6	0.470051662745848	1.41632092100885e-28
245	PRKAR2A	0.470005238832569	1.43615262595159e-28
246	SYT7	0.469616889801391	1.61317587962712e-28
247	TOM1L2	0.469582666587063	1.62977354963294e-28
248	GPR107	0.469507346202064	1.66689984537734e-28
249	IGF2R	0.469358026941311	1.74299113409937e-28
250	TMEM33	0.468708655825363	2.11587582421262e-28
251	GNPNAT1	0.468609330290369	2.17947786295608e-28
252	ALDH7A1	0.468550484025842	2.21804752327804e-28
253	FAM120A	0.46840868811474	2.31377982542649e-28
254	DNAJC10	0.468400092003422	2.31971302103454e-28
255	GFPT1	0.468183409189512	2.47434310925186e-28
256	TRAF7	0.468029979428348	2.58995582052101e-28
257	MUT	0.467978009000786	2.6303153170689e-28
258	GGCX	0.46790202217227	2.69044752621445e-28
259	JUP	0.467389818649215	3.13279368043756e-28
260	PHKA1	0.467341979037918	3.17760922986744e-28
261	SETD7	0.467176125331652	3.33794376132355e-28
262	NWD1	0.466993594678221	3.52365750325786e-28
263	CYFIP1	0.46677486806539	3.75969576623465e-28
264	PAAF1	0.46664571300702	3.90634574649225e-28
265	DNAJC3	0.466253411449341	4.38736243913919e-28
266	TM9SF1	0.465848547790973	4.94518922534345e-28
267	KPNA1	0.465797971317802	5.01962671687674e-28
268	TBC1D9	0.46545182597761	5.5596790976798e-28
269	CLCC1	0.465422075163627	5.60869246985134e-28
270	C2orf47	0.465260502574622	5.88243340133845e-28
271	ZNF233	0.464453035036575	7.46136361202581e-28
272	ELMOD2	0.46420784730158	8.01897935658012e-28
273	RTCA	0.464131090146622	8.20186812543381e-28
274	PSMC2	0.464110422528193	8.25181351849904e-28
275	AARS	0.463890501389192	8.80226005792457e-28
276	AGPAT3	0.463584829384102	9.62809426877419e-28
277	APEH	0.463262531639164	1.05818663038163e-27
278	METTL2A	0.462862723181518	1.18956770099249e-27
279	GALK2	0.462514992993922	1.31686411888423e-27
280	EMC7	0.462485439572243	1.32828439280221e-27
281	CRAT	0.462279849815488	1.41048585345825e-27
282	YARS	0.462232490670006	1.43012307621684e-27
283	COPG1	0.462216095037284	1.43698423229734e-27
284	AVL9	0.461880926052724	1.58459787150065e-27
285	ATP2C1	0.461469162363953	1.78659738171649e-27
286	RAB1B	0.461460166513908	1.7912834133476e-27
287	LRP11	0.46133665438792	1.85686435824011e-27
288	SLC37A1	0.461318746417327	1.86656789243505e-27
289	CHDH	0.461164351527151	1.95233406437486e-27
290	SPPL2A	0.461006291066073	2.04417175364302e-27
291	ZDHHC5	0.460945662281594	2.08052106774836e-27
292	CLPB	0.460937402609844	2.08552226501053e-27
293	LPCAT3	0.460914970496872	2.09916486877631e-27
294	SEC24C	0.46082576725643	2.15429438894501e-27
295	DPY19L3	0.460723008791561	2.2195772901636e-27
296	GLYR1	0.460703425475188	2.23223871700502e-27
297	RNF4	0.460655970293032	2.26321739367251e-27
298	GOLGB1	0.460605818205367	2.29641860205333e-27
299	CANT1	0.460541483402745	2.33971478353179e-27
300	SHROOM2	0.460538493782338	2.3417462493035e-27
301	ERLEC1	0.460228150951791	2.56239363691054e-27
302	LARS2	0.460226524921778	2.5636022038571e-27
303	ZDHHC23	0.460223363072345	2.56595390115772e-27
304	SHTN1	0.460069268767509	2.68318703445292e-27
305	LRRC8E	0.460030375357957	2.71360404101248e-27
306	SLC1A4	0.459995246964116	2.74136941813477e-27
307	PFKFB2	0.459957755329773	2.77131256095573e-27
308	EPS15	0.459830485144318	2.87539050098023e-27
309	PPP2R5D	0.459790144148078	2.90917977700051e-27
310	G3BP2	0.45970670610773	2.98031727152771e-27
311	PI4K2B	0.459608051414388	3.0666494458723e-27
312	SYNGR2	0.459595098876221	3.07816619980056e-27
313	KLHL12	0.459584530621543	3.08759463464863e-27
314	IVD	0.459412794326641	3.2448715450618e-27
315	IQGAP2	0.459404755529676	3.25242444910588e-27
316	ENTPD5	0.459403869094869	3.25325836785155e-27
317	CLTC	0.4591927806561	3.45798035265156e-27
318	ADIPOR1	0.45909062407902	3.56157854328175e-27
319	EMC1	0.459014644572206	3.64061430256571e-27
320	KIF21A	0.458838114791625	3.83100131191421e-27
321	FAM114A2	0.458803578308222	3.86938392004813e-27
322	TMEM63B	0.458447684317058	4.287738009493e-27
323	ACTR1B	0.45843118926925	4.30817634192256e-27
324	ERP44	0.458419494887192	4.32272468088924e-27
325	TMEM178B	0.458412513793101	4.33143261527385e-27
326	RFT1	0.458225190707228	4.57167816402397e-27
327	PLIN3	0.458116459935557	4.71712088309733e-27
328	DSCR3	0.45803879657252	4.82379770793034e-27
329	HAT1	0.457935488824417	4.96940314422638e-27
330	PMM2	0.457810616330701	5.15121215505677e-27
331	MED18	0.457728628333647	5.27414306752339e-27
332	UEVLD	0.457672463036206	5.36002527194605e-27
333	ASNA1	0.457615376755453	5.44873221096369e-27
334	ARFIP2	0.457530317272281	5.58360568708211e-27
335	NME6	0.457467888095503	5.68469060129836e-27
336	P4HB	0.457311820956815	5.94537579492333e-27
337	PEX26	0.457278999543333	6.00168444430741e-27
338	CLCN3	0.457243349545242	6.06344319878393e-27
339	SUCLG2	0.457003199713909	6.49615549946189e-27
340	CUL4A	0.456971316602097	6.55585257027238e-27
341	MFSD9	0.456718179185421	7.04946723145423e-27
342	NSUN7	0.456504616719077	7.49435119891104e-27
343	ELMO2	0.456294371711062	7.95940535823972e-27
344	ATG13	0.456206610566603	8.16186566628599e-27
345	B4GALT3	0.456076257884806	8.47201287941702e-27
346	SSR1	0.455880056973067	8.96092197463193e-27
347	DBT	0.455710247829166	9.40650865315784e-27
348	SRBD1	0.455701922541103	9.42890898576361e-27
349	TRUB2	0.455595354104573	9.72034597465464e-27
350	MYO1D	0.455587251795862	9.74286442688836e-27
351	PEX10	0.455288376679194	1.0610542948443e-26
352	ZBTB7B	0.455282127832985	1.06294764516431e-26
353	HLCS	0.455206633435229	1.08608742090142e-26
354	PSEN1	0.455188666761329	1.09166732010023e-26
355	KCTD3	0.454928978430444	1.17555530423402e-26
356	TFB2M	0.454749916922569	1.23707810177586e-26
357	PSMD2	0.454660763501706	1.26888590902586e-26
358	FARSA	0.454541879246605	1.3125617384779e-26
359	PDHB	0.454215416224177	1.44028792951503e-26
360	RNF14	0.454163765587522	1.46159144567468e-26
361	GDE1	0.454143496688375	1.47003626234323e-26
362	ABCA3	0.454093754224229	1.49096586529195e-26
363	SAR1B	0.454009573591188	1.52705864642463e-26
364	TMEM192	0.453968291266714	1.54507284863326e-26
365	SMARCC1	0.453939277386182	1.55785904068744e-26
366	ALG1	0.453883194366012	1.58287156071563e-26
367	OSBP	0.453722335397546	1.65683626372315e-26
368	GDPGP1	0.453701176399426	1.66681619693495e-26
369	SLC35C2	0.453684223466548	1.67485513384455e-26
370	GYS1	0.453639929875062	1.6960400796895e-26
371	PIGS	0.45351842426074	1.75552367102078e-26
372	GSPT1	0.453449034622138	1.79041380301912e-26
373	RUSC1	0.453397673734892	1.81667935088847e-26
374	EFCAB11	0.45336798817456	1.83203359637927e-26
375	RREB1	0.453329208228169	1.8522850860091e-26
376	PNPO	0.453319040914815	1.85763112143538e-26
377	SUOX	0.453275065468633	1.88092984145182e-26
378	APH1B	0.453268682508617	1.88433552595965e-26
379	THTPA	0.453253590711031	1.89241214660997e-26
380	RAB9A	0.453056386466123	2.00114709151263e-26
381	C6orf89	0.45296288792502	2.05483617498688e-26
382	SLC30A9	0.452759487378871	2.17659970251796e-26
383	TMED9	0.452690550249888	2.21946494234174e-26
384	AP3D1	0.452533074706652	2.32053831238835e-26
385	NDUFS1	0.452475154169384	2.35884691238857e-26
386	FAM134A	0.452424390158236	2.39293570538241e-26
387	AGAP1	0.452377636738725	2.42476178620523e-26
388	ZDHHC24	0.452366938318448	2.43210304726532e-26
389	TBC1D8B	0.452305867944005	2.47443209773237e-26
390	PSMD14	0.452155040189464	2.58211869453132e-26
391	COX18	0.451974385020558	2.71721109997363e-26
392	MRPS14	0.451935969933892	2.74682581765483e-26
393	OGDH	0.451908159719402	2.76846392653062e-26
394	CNPPD1	0.451827034457082	2.83255161133563e-26
395	AKT2	0.451713655083918	2.92458266736252e-26
396	YRDC	0.451597716058236	3.02174687195847e-26
397	TEX2	0.451453896036167	3.14672009858605e-26
398	PIGM	0.451377427916102	3.21523353632201e-26
399	ALG2	0.451209219816159	3.37117453546861e-26
400	TUBG1	0.451043368341724	3.53224307041061e-26
401	TOLLIP	0.450980814103007	3.59494862245794e-26
402	GSKIP	0.450942135685865	3.6342696688636e-26
403	ICMT	0.450812496814001	3.76918775874571e-26
404	PPM1H	0.450775212397476	3.80889882020278e-26
405	NOL10	0.450712532422945	3.87659216310929e-26
406	RTCB	0.45061927815296	3.97951123054167e-26
407	NUDT19	0.450605290619767	3.99517954108569e-26
408	HARBI1	0.450546197542176	4.06204896437227e-26
409	SUMF1	0.450373564307316	4.26380046082283e-26
410	NUDT16	0.450306465549435	4.34486183285469e-26
411	PHKB	0.450259186968702	4.40289136393468e-26
412	ATP5S	0.450240281407965	4.42630974633839e-26
413	PRSS8	0.450064390763698	4.6501711253332e-26
414	C16orf70	0.449912407966614	4.85258954461913e-26
415	YIPF6	0.449805294057514	5.00045581605338e-26
416	NACC1	0.449781883730054	5.03336095339783e-26
417	SLC9A8	0.449599510885351	5.29713416432709e-26
418	LACTB	0.449391932854173	5.61401304816513e-26
419	TMEM167A	0.449380009393787	5.63277319711514e-26
420	PEX7	0.449376751300741	5.63791018718415e-26
421	ADAT1	0.449357056621171	5.66906123416993e-26
422	EPT1	0.449213787960006	5.90084574615874e-26
423	TMEM199	0.449211414301163	5.90476373778872e-26
424	SC5D	0.44921121469067	5.90509333457422e-26
425	SPCS1	0.449182594059558	5.95254037963111e-26
426	PIGW	0.449145606557405	6.01441634185874e-26
427	ENTPD6	0.448953024687425	6.34700005736207e-26
428	TEX261	0.448863476711958	6.50777450802667e-26
429	BSDC1	0.448816625544716	6.59348792278997e-26
430	RAB18	0.448794785339295	6.63382450129154e-26
431	RIMKLA	0.448778785607015	6.66352899054178e-26
432	SMIM14	0.44874673173426	6.72343495371201e-26
433	ABHD17C	0.448697294864114	6.81687314313876e-26
434	YWHAQ	0.448567668252081	7.0680110019605e-26
435	TRIM68	0.448540968543139	7.12086322249523e-26
436	METTL6	0.448450930895292	7.30198861621713e-26
437	TBC1D9B	0.448432159376632	7.3403201921728e-26
438	CMPK1	0.448240105843007	7.74409976965227e-26
439	ARF1	0.448152778495091	7.93488429906243e-26
440	BRI3BP	0.448144345028175	7.95355302617077e-26
441	GPR89A	0.448136547984303	7.97085154510472e-26
442	SDHC	0.448123797875152	7.99921906882085e-26
443	SLC30A7	0.44807474665174	8.10928553876672e-26
444	FAM120AOS	0.448013363104756	8.24913478125035e-26
445	FAM129B	0.447881064586073	8.55870263573354e-26
446	ASB8	0.447591621921871	9.27656729742127e-26
447	MID1IP1	0.447517992193815	9.46847771362085e-26
448	ACBD5	0.447448772652726	9.65246848625e-26
449	SLC33A1	0.447403860771164	9.77373274070454e-26
450	ESRRG	0.447388404897639	9.81581152002972e-26
451	ARL1	0.447340736992601	9.94671849646011e-26
452	NCSTN	0.447074788801594	1.07093638647522e-25
453	ECT2	0.446866751236915	1.13459673700191e-25
454	ARF6	0.446787491354585	1.15982203932416e-25
455	CIAO1	0.44633673738298	1.31417728320106e-25
456	STIM1	0.446312205795363	1.32313692779918e-25
457	MAGED2	0.446103160068176	1.4019760095616e-25
458	AP5S1	0.445948696202274	1.46319510552357e-25
459	MYCBP	0.445932533339594	1.46975164342393e-25
460	BPNT1	0.445921594883381	1.47420533880068e-25
461	WIPI1	0.445888147134328	1.48790679480315e-25
462	FAM173B	0.445806952437067	1.52169282167892e-25
463	MYO5C	0.44580094365661	1.52422305401686e-25
464	USP19	0.445656817332014	1.58617429815935e-25
465	HSPA5	0.445571395833211	1.62405925884544e-25
466	CTAGE5	0.445279567758819	1.76035670303748e-25
467	RNF141	0.445194881108165	1.8019833644256e-25
468	GOLGA3	0.445140297191621	1.82932728106284e-25
469	OSBPL2	0.445071207778496	1.86452624636859e-25
470	OXNAD1	0.445027911018129	1.88692482967518e-25
471	METTL20	0.444964368135167	1.92027946137533e-25
472	SS18L1	0.444904058794099	1.95247529251031e-25
473	BRPF3	0.444451372931283	2.21177851155993e-25
474	DPP3	0.44424960309965	2.33804986837457e-25
475	C16orf58	0.444088808075488	2.44375546822744e-25
476	ELOVL5	0.444041671929006	2.47562775913418e-25
477	MOGS	0.443990643825125	2.51059472520853e-25
478	PSMD6	0.443757876013671	2.67638903313102e-25
479	MTCH2	0.443468600331495	2.89757207938139e-25
480	HMGXB3	0.443361151797861	2.98424817450654e-25
481	ACP1	0.443150651251569	3.16154473959614e-25
482	TMX2	0.442917342317264	3.37022662506826e-25
483	PLEKHB2	0.442886451426775	3.39885771008816e-25
484	CTC-429P9.4	0.442849947734514	3.43300085916869e-25
485	LRTOMT	0.442702752546883	3.57414913101435e-25
486	AGTRAP	0.442641165331529	3.63489361857275e-25
487	THUMPD3	0.442367295028104	3.91760285131802e-25
488	TRIM5	0.442361749269627	3.92354641455819e-25
489	SGPL1	0.442309608301174	3.97986491620071e-25
490	TMEM30B	0.442302627387098	3.9874655040835e-25
491	GOLPH3L	0.442297589100988	3.99295993026998e-25
492	MKNK2	0.44223040233996	4.06694824556757e-25
493	SEL1L	0.442176645611449	4.12712089086798e-25
494	ANKEF1	0.442158563172881	4.14755849672697e-25
495	C5orf22	0.442127729401326	4.18263908701987e-25
496	SCAMP4	0.442073543035165	4.24500026802899e-25
497	TBC1D16	0.442037231328761	4.28730320466375e-25
498	FOXA1	0.441837202938019	4.52790979206962e-25
499	PPP2R4	0.441824076831314	4.54415701532777e-25
500	GORASP1	0.441702479524895	4.69743197294304e-25
501	SLC35B3	0.441610245551615	4.8170898850292e-25
502	MINA	0.44148506469106	4.98431988412197e-25
503	TTLL12	0.441440728812814	5.04491331270815e-25
504	PDE12	0.441386280108263	5.12032414456693e-25
505	ATRN	0.441353840160005	5.16578130848374e-25
506	IFNAR1	0.441315548492001	5.21995152700708e-25
507	VRK3	0.441309134169113	5.2290804103783e-25
508	PPA2	0.441161981836373	5.44289339339199e-25
509	TMEM206	0.440988601574746	5.70591841043133e-25
510	NOMO1	0.440943834265188	5.77584729093636e-25
511	VPRBP	0.440915932222974	5.81985928504714e-25
512	LRRC42	0.440895275963442	5.85265521155569e-25
513	ANKRD52	0.440873900584884	5.88678508268973e-25
514	TTC30B	0.440593484766505	6.35315304439696e-25
515	SCARB2	0.440530785086341	6.46232211335466e-25
516	ABHD5	0.440375773307221	6.74023705033679e-25
517	ARMCX5	0.440339419943761	6.80710384042623e-25
518	EPCAM	0.440281887182809	6.91426851146974e-25
519	RSPH3	0.440156846696783	7.15295817339161e-25
520	CORO2A	0.439984308258674	7.49573155962045e-25
521	VIMP	0.439762278186104	7.96079258355186e-25
522	COPA	0.43970179380667	8.09234757139855e-25
523	UBN1	0.439589191717516	8.34300517334282e-25
524	MBTPS2	0.439459225803223	8.64186051223108e-25
525	CTBS	0.439352702774031	8.89467445322252e-25
526	USP7	0.439179931532693	9.32033589795803e-25
527	UBR3	0.439098115011189	9.52886915827912e-25
528	CERS2	0.439084892068399	9.56300154327463e-25
529	APLP2	0.438909765160573	1.00266110761364e-24
530	ALG6	0.438674095192163	1.06857011570487e-24
531	TARS2	0.438672113373145	1.06914212157433e-24
532	FAM98A	0.438501392085689	1.11956899173547e-24
533	SEC23IP	0.438444341135576	1.13693858429492e-24
534	PSMD3	0.438401381228878	1.15019347442712e-24
535	COG2	0.438381322729912	1.1564344992749e-24
536	UBR7	0.438358361377925	1.16361978732087e-24
537	HKR1	0.438344395713685	1.16801160517486e-24
538	CRCP	0.438229272869398	1.20484384914757e-24
539	MAGT1	0.438219112413089	1.20814913427895e-24
540	RGP1	0.438106376766101	1.24542941018672e-24
541	USO1	0.438031190105565	1.2709219451718e-24
542	ISCA2	0.438012288239474	1.27741139584869e-24
543	ACADSB	0.437928757262789	1.30648361518418e-24
544	PIGV	0.437869346231035	1.32755783186684e-24
545	PACSIN2	0.437680282447312	1.3968818307589e-24
546	PLXNA3	0.437584107494561	1.43350617177193e-24
547	TFG	0.437541812573954	1.44991121100701e-24
548	HSDL2	0.437421984959719	1.4974026147421e-24
549	DCTN5	0.437394781368636	1.50839640613135e-24
550	HMOX2	0.437191999487549	1.5928974209028e-24
551	PSMC4	0.437078841003729	1.64206655813136e-24
552	CXorf40A	0.436960376388839	1.69514748020388e-24
553	EDEM1	0.436940075359366	1.70441240615179e-24
554	ACAT2	0.436856509491567	1.74307947996931e-24
555	ATP6V1D	0.436804634700943	1.76751715588621e-24
556	CUL7	0.436764812569512	1.7865062446011e-24
557	HOMER2	0.436708000835358	1.81394601343066e-24
558	ABCD3	0.436703258486905	1.81625527672984e-24
559	CRB3	0.436664323128909	1.83532475799092e-24
560	DGCR2	0.436498381035249	1.91884049325898e-24
561	SEC22C	0.436484750808017	1.92586484286284e-24
562	ZDHHC9	0.436468139842838	1.93445965895583e-24
563	C9orf114	0.436398325752964	1.97099883081758e-24
564	PANK3	0.436381695014178	1.9798030320907e-24
565	CNOT11	0.436363770381454	1.98933570441994e-24
566	LRP3	0.43634782050336	1.99785626885748e-24
567	TMEM144	0.436194787873337	2.08146147811501e-24
568	CDC6	0.436099026823957	2.13552575877368e-24
569	MRPL49	0.436002748923028	2.19127954748119e-24
570	SIAE	0.435934531092115	2.23165168782561e-24
571	GORASP2	0.435896236578516	2.25463585310238e-24
572	ASL	0.435887321272508	2.26002023085785e-24
573	RARS	0.435867787136072	2.27186226030795e-24
574	PSME3	0.435818957572266	2.30173253965876e-24
575	SRP72	0.435765528554898	2.33486089977582e-24
576	ABAT	0.435562548679589	2.46506572795194e-24
577	SPATA2	0.435547304673611	2.47512881218608e-24
578	HEATR5A	0.4354362515427	2.54967325758072e-24
579	L2HGDH	0.435410981147577	2.56694325334458e-24
580	SEPHS2	0.435402444893805	2.57280306138939e-24
581	SLC12A8	0.435089684804211	2.79685482902385e-24
582	ARFGEF2	0.435014430778044	2.85357785343765e-24
583	ARMCX3	0.434921991249535	2.92481130056453e-24
584	SLC35B2	0.434918667132353	2.9274052947626e-24
585	HTT	0.434832308439125	2.99559776001295e-24
586	SLC35A5	0.434822287574836	3.00361153066566e-24
587	HYOU1	0.434747690744386	3.06393636758436e-24
588	CASP6	0.434677188982564	3.12204868174459e-24
589	C1orf27	0.434302496496567	3.44964802904776e-24
590	SNX1	0.434189947643927	3.55452110719112e-24
591	PGK1	0.434088067460797	3.65216444696572e-24
592	FAM73A	0.43406511754618	3.674522868383e-24
593	SPHK2	0.433984792893291	3.75384694593075e-24
594	ZFYVE1	0.433980250119157	3.75838330944907e-24
595	LARP4B	0.433949857086377	3.78887302763317e-24
596	PGM3	0.433927943033069	3.81100821204583e-24
597	HOMEZ	0.433921591653212	3.81744751786857e-24
598	PGAP2	0.433895554912571	3.84395718846949e-24
599	VKORC1L1	0.433703821890737	4.0448517593782e-24
600	AP1G1	0.433665638310552	4.08608058249657e-24
601	LRRC8B	0.433614035647914	4.14245873912598e-24
602	CCDC51	0.433612729524444	4.14389565823174e-24
603	CREB3L4	0.433523602995641	4.24311889417981e-24
604	PRPS1	0.43320738222158	4.61446375417632e-24
605	HADH	0.433130467002347	4.7095333724659e-24
606	DNASE1L1	0.433021766630767	4.84719680260215e-24
607	ATP13A2	0.432986512175301	4.89269237410884e-24
608	SRRD	0.432833362550635	5.09527472087067e-24
609	KIAA0100	0.43282863599836	5.10165688473302e-24
610	RAB1A	0.43279264471405	5.15051475553543e-24
611	RRM1	0.432743745104848	5.21763660528903e-24
612	BCL2L13	0.432575839275463	5.45475354788446e-24
613	PSKH1	0.432267466768055	5.91827911008352e-24
614	PLAA	0.432227464542609	5.98118889944071e-24
615	DNAJA3	0.431999296147059	6.35284906727458e-24
616	STAM	0.431949465784605	6.4370019592282e-24
617	SLC39A7	0.431888405481045	6.54162174122534e-24
618	MLEC	0.431837197789161	6.63065327062636e-24
619	SPTBN2	0.431814837566217	6.66990384108176e-24
620	DNM2	0.431812032979765	6.67484310501823e-24
621	WIPF2	0.431694509989934	6.88509593566856e-24
622	SLC25A44	0.431684164078001	6.9039153141305e-24
623	NSDHL	0.431492391998678	7.26209239794191e-24
624	DNAJC11	0.431268659001974	7.70320206658489e-24
625	PEX1	0.431241342971466	7.75883834443082e-24
626	NDUFS2	0.43121722921204	7.80828194657373e-24
627	GOLGA5	0.431043657650285	8.17347533304119e-24
628	ALG10	0.431033860991051	8.19458287776037e-24
629	MPP5	0.430963449124719	8.34788156068288e-24
630	SPTLC2	0.430962309565346	8.35038571682624e-24
631	PCYOX1	0.430897659398285	8.49367424353966e-24
632	TAX1BP1	0.43088220620587	8.52828209319853e-24
633	TMCO1	0.430779857201315	8.7610363265658e-24
634	GBF1	0.430774336027146	8.77376891285975e-24
635	RAB5B	0.430763684854568	8.79838362241072e-24
636	UHRF1BP1	0.430496168421714	9.43947015146274e-24
637	COQ7	0.430490481062382	9.4535885896666e-24
638	PDCD4	0.430369299373565	9.75941687273855e-24
639	COBL	0.430308831283497	9.91565392714025e-24
640	KDF1	0.4302266542848	1.01319473247401e-23
641	ACTR3C	0.430210351395849	1.01754076973809e-23
642	FAM45A	0.430168663295961	1.02873790093099e-23
643	CSTF2	0.429799700294688	1.13329242900967e-23
644	NAGA	0.429757733652648	1.14582982213874e-23
645	SCP2	0.429742319188645	1.15046914427124e-23
646	HEATR5B	0.429698961299544	1.16361833308315e-23
647	SH3BP4	0.429591062637572	1.19698839788699e-23
648	AP1B1	0.429540338609969	1.21300070493342e-23
649	TIMM10B	0.429155911468306	1.34142823703756e-23
650	MOCS3	0.429083789018058	1.36697625689592e-23
651	NOP9	0.429079502835096	1.36850958802468e-23
652	NAGLU	0.429034484752803	1.38471720234674e-23
653	GMEB2	0.429018221433297	1.39061887197868e-23
654	ENOPH1	0.429006750046515	1.39479656258592e-23
655	CDKL5	0.428851427862647	1.45259702235194e-23
656	TMEM214	0.428821800946278	1.46388770148535e-23
657	ARL6IP5	0.428731957167114	1.49865915838161e-23
658	NIF3L1	0.428697749212619	1.51211161781216e-23
659	SLC25A16	0.428584191725883	1.55762912260483e-23
660	LMAN2	0.428574799565607	1.56145381041138e-23
661	POLR3B	0.428519050621035	1.58434755899019e-23
662	AP5M1	0.428502294844183	1.59129299235008e-23
663	TC2N	0.428472828722157	1.60357997102129e-23
664	FUCA1	0.42842636274178	1.62314622050332e-23
665	C1orf116	0.42829344873913	1.68042539478627e-23
666	SPCS3	0.4280688286521	1.78179459768499e-23
667	CISD2	0.42804732300546	1.79181088229319e-23
668	PCYT1A	0.427965295403865	1.83052829187672e-23
669	CHMP3	0.427871925855069	1.87560493353665e-23
670	EDC3	0.427739816606155	1.94126189357405e-23
671	CPSF2	0.427570136454938	2.02892899158978e-23
672	RNPEP	0.427569652682037	2.02918444238521e-23
673	GOSR2	0.427483465978144	2.07520473399946e-23
674	LMBRD2	0.427424592453563	2.10723160941394e-23
675	TMED8	0.427386733927729	2.1280836973702e-23
676	RNF121	0.427379295826937	2.13220440393743e-23
677	OSBP2	0.427338945904965	2.15469589649163e-23
678	AGBL5	0.427327395664021	2.1611771343181e-23
679	DLG3	0.42728991570158	2.18234126515022e-23
680	SPRYD4	0.42727102461943	2.1930860732621e-23
681	METTL13	0.42724199629946	2.20969856554824e-23
682	ZNF737	0.427184337302625	2.24306527063633e-23
683	TMED2	0.427088986255898	2.29933863099548e-23
684	PDIA3	0.426992835032814	2.35749510616846e-23
685	PI4KA	0.426865884803863	2.4365094732159e-23
686	SLC4A1AP	0.426726797352214	2.52608098682615e-23
687	DFFA	0.426700802995813	2.54317810760213e-23
688	FICD	0.426566674312844	2.6332296928706e-23
689	RP11-73M18.2	0.426501415378984	2.67817449783838e-23
690	TBC1D15	0.426479068260951	2.6937386813406e-23
691	ABCB8	0.426244002372465	2.86296304120246e-23
692	LMLN	0.426212189231589	2.88665714604335e-23
693	FAM199X	0.426014864034343	3.03800727002829e-23
694	PRRG2	0.425993609962429	3.05476938582067e-23
695	EIF4G1	0.425891417270613	3.13664745754917e-23
696	SLC31A1	0.425798370522532	3.2130797341655e-23
697	DNAL1	0.425762794407592	3.24278669669757e-23
698	GPR160	0.425493692846162	3.47644881073081e-23
699	CNNM3	0.425479177166814	3.48951472427889e-23
700	ATF7	0.425182801814712	3.76714254200936e-23
701	MICU1	0.42511399334576	3.83465411099653e-23
702	OXCT1	0.424936540463956	4.01432310633467e-23
703	FNBP1L	0.424872502134158	4.08118085483631e-23
704	RUNDC1	0.424844260522244	4.1110139722241e-23
705	SRPK2	0.424827236849558	4.1291008581344e-23
706	TESK2	0.424634135482408	4.33984255963625e-23
707	CSK	0.424553730172936	4.43069203533818e-23
708	POLR3K	0.424540115089112	4.44626039037081e-23
709	TK2	0.424529351016728	4.45860692443962e-23
710	SAP130	0.424524650702632	4.46400885598328e-23
711	COG5	0.424468735420431	4.52876827271132e-23
712	CCPG1	0.424384140206942	4.62851053250314e-23
713	C9orf85	0.424346999342913	4.67298361619899e-23
714	C14orf142	0.424311192334455	4.71625875038283e-23
715	SLC2A10	0.424179280138735	4.87912336737105e-23
716	SLC2A12	0.424050344547864	5.04367382088191e-23
717	USP33	0.423766567631155	5.42537567887854e-23
718	SEC24D	0.423596461602766	5.66770495891182e-23
719	CNIH1	0.423365369382105	6.01410674523623e-23
720	SCAF1	0.42330338330742	6.11052353850317e-23
721	MARCH5	0.423291600910331	6.12902236931707e-23
722	P4HA1	0.423287868840044	6.13489338618534e-23
723	VPS26B	0.423238110069561	6.21370258012142e-23
724	GPD2	0.423134562748282	6.38092049232766e-23
725	ACSS1	0.423126581927504	6.39399148685719e-23
726	AZI2	0.423125898877108	6.39511141420157e-23
727	CASC4	0.42305665865022	6.50964773842177e-23
728	STT3B	0.422975392567959	6.64666165962241e-23
729	AAMP	0.422874154154608	6.82133575292114e-23
730	HK2	0.422864215310825	6.83872625319857e-23
731	IQCG	0.422859207588894	6.84750508939503e-23
732	SLC9A7	0.422836389512144	6.88764755189492e-23
733	SLC44A4	0.422804763686735	6.94366924283187e-23
734	MSMO1	0.422740380915874	7.05910956615418e-23
735	GNPAT	0.422670001575813	7.18746955282377e-23
736	SEPN1	0.422660870124869	7.20429170022782e-23
737	HIF1A	0.42265351522359	7.21786929939806e-23
738	CANX	0.42264955691025	7.22518703894278e-23
739	EIF2B2	0.422618505809693	7.28284582973792e-23
740	ZBED4	0.422572022024201	7.37001133834945e-23
741	ALDH9A1	0.422524631060633	7.4599378396816e-23
742	ARPC4	0.422501433688524	7.50434981814324e-23
743	CNP	0.422428358469303	7.64596696421637e-23
744	STK35	0.422390137021384	7.72108601393117e-23
745	GRSF1	0.422383450580671	7.73430195248999e-23
746	SCFD2	0.422310740617284	7.87946451946945e-23
747	BCDIN3D	0.422301547703988	7.89800822262467e-23
748	DPAGT1	0.422295747697453	7.90972999580965e-23
749	NSFL1C	0.422150862973706	8.20817708146771e-23
750	SEC13	0.422101518236953	8.3123376448836e-23
751	ARFGEF3	0.422055549483172	8.41054506792279e-23
752	GNB1	0.42193131563338	8.6817234171203e-23
753	SERINC5	0.421897788445166	8.75637358269413e-23
754	RAB3B	0.421714984563564	9.17467798191082e-23
755	KPNB1	0.421710840430958	9.18438595090218e-23
756	C6orf120	0.421530377749385	9.61711225171326e-23
757	EIF4E	0.421486222860709	9.72601726531734e-23
758	TMEM55B	0.421484805617439	9.72953288373831e-23
759	CXXC5	0.421441549409859	9.83743973830227e-23
760	PLBD2	0.421400304880891	9.94142785900261e-23
761	DHFRL1	0.421358385873651	1.00482279702744e-22
762	GOLGA2	0.421165334881004	1.05548754855158e-22
763	UPRT	0.42112296307346	1.06694066027675e-22
764	DHX30	0.421106031382875	1.07155152023922e-22
765	ERMAP	0.421098777643407	1.073532879609e-22
766	RAD23B	0.421082891304602	1.07788487271142e-22
767	SLC25A38	0.421078111008748	1.07919781827376e-22
768	FBXO22	0.421039257869501	1.08992784435904e-22
769	SPTLC1	0.420919660054235	1.12362221802012e-22
770	ATP11B	0.420854197525381	1.14249819998467e-22
771	KATNB1	0.42084691098431	1.14461851593532e-22
772	VWA9	0.420845127598308	1.14513805598018e-22
773	SEC24A	0.420687977982448	1.19184483008706e-22
774	RBM18	0.420681153906748	1.19391506734128e-22
775	CLINT1	0.420678083394816	1.19484773359034e-22
776	CTH	0.420676173657747	1.19542817775608e-22
777	QRICH1	0.420667337919206	1.19811733004642e-22
778	POLR3H	0.420457116748783	1.26388825423012e-22
779	TTI1	0.420299289439099	1.31559666648612e-22
780	PDCL3	0.420202220128983	1.34843018806319e-22
781	DARS2	0.420180696742198	1.35581924417191e-22
782	CCDC85C	0.420165320835042	1.36112230183839e-22
783	TMEM59	0.420164041904844	1.36156431809687e-22
784	SELT	0.42007907654051	1.39124903398229e-22
785	COG8	0.420054571899723	1.39992835636969e-22
786	HACL1	0.420031245982489	1.40823981477759e-22
787	SEC22A	0.420025578755382	1.41026649454533e-22
788	THEM6	0.419968641745991	1.43078835702975e-22
789	ZNF226	0.41996441703755	1.4323227637248e-22
790	MPZL1	0.419948984545103	1.43794163014549e-22
791	POFUT1	0.419928122222121	1.44557205219546e-22
792	ABHD3	0.419852098284103	1.47371752311495e-22
793	YWHAB	0.419772430832291	1.50379217129761e-22
794	ALG14	0.419726018225938	1.52159138884485e-22
795	TMTC4	0.419716145183018	1.52540442780551e-22
796	AK2	0.419580805131375	1.57863410622046e-22
797	GALNT7	0.419492573821203	1.61431843020835e-22
798	NIPAL2	0.41944677308629	1.63315474861103e-22
799	TADA2B	0.419433913467026	1.63848236637062e-22
800	ACY1	0.419433630888376	1.63859962837102e-22
801	PPP1R9A	0.419387852662566	1.65770602148919e-22
802	UBE2N	0.419319296456384	1.68673106477181e-22
803	EI24	0.419296174229315	1.69663309958632e-22
804	KDM4A	0.419088843219306	1.78802430095113e-22
805	CCDC125	0.418994364352944	1.83126546995356e-22
806	LETM1	0.418968104417564	1.84346631520464e-22
807	PSMF1	0.418832512378389	1.90775263137542e-22
808	KDELR2	0.418783559964322	1.93150109740365e-22
809	ZNF552	0.418679027533137	1.98319415915839e-22
810	ANXA7	0.418674341631243	1.98554311310112e-22
811	TXLNA	0.418537771164076	2.05522238579614e-22
812	GPR180	0.418492217865843	2.07899638093549e-22
813	ENTPD4	0.418456095821399	2.0980409832219e-22
814	LDLRAP1	0.41842031267133	2.11707661146825e-22
815	MIEF1	0.418292293233522	2.18658528163196e-22
816	PDPK1	0.418233279120586	2.21938088092443e-22
817	MXD4	0.418043671805059	2.32806997540407e-22
818	ADK	0.418021426115677	2.34116123615667e-22
819	NLK	0.418004769818366	2.35101074992483e-22
820	C2orf69	0.417960061408388	2.37765118214695e-22
821	DLD	0.41794287762608	2.38796954682898e-22
822	PDCD10	0.417832657641224	2.4552120318083e-22
823	IPP	0.417798366072889	2.47651100555298e-22
824	CYTH2	0.417766732881627	2.49632042745604e-22
825	CCNK	0.417662475741204	2.56272188235315e-22
826	TIMELESS	0.417539656462804	2.64318397862103e-22
827	MFN1	0.417454689671773	2.70030146383301e-22
828	UGGT1	0.417402860439533	2.73573899514225e-22
829	ZNF821	0.417373275019061	2.75617293795986e-22
830	EIF2S2	0.417291735048065	2.81327335729212e-22
831	ABHD17B	0.417273186463221	2.82642454219264e-22
832	LRRC58	0.41727283253163	2.82667607308256e-22
833	DNAJB12	0.417268810361767	2.82953608707288e-22
834	KTN1	0.417210720306706	2.87116153653467e-22
835	ZSWIM1	0.417157809043381	2.90960149536163e-22
836	CALR	0.417123884592161	2.93451425173741e-22
837	WDR20	0.417103007635804	2.94994993893101e-22
838	CAB39	0.417101124640493	2.95134609160238e-22
839	BET1L	0.417065253248795	2.97806789973697e-22
840	ICA1	0.416906855673262	3.09894632088069e-22
841	TOX4	0.416880676042926	3.11938574637428e-22
842	HUS1	0.416805039392386	3.17918835682695e-22
843	SERP1	0.416785783074852	3.19459326470557e-22
844	PIK3CB	0.416769926082629	3.20733401281183e-22
845	USP46	0.41676820108262	3.20872303267515e-22
846	VPS25	0.416741349164638	3.2304216558884e-22
847	PSMD10	0.416734417282236	3.23604667427761e-22
848	TM9SF3	0.416728322164462	3.2410006664141e-22
849	GPN3	0.416597633924523	3.34904009367768e-22
850	IP6K2	0.416536636037124	3.40067563373782e-22
851	FA2H	0.416514810736619	3.41934119997938e-22
852	NPEPPS	0.416501722850974	3.43058274459323e-22
853	AP1S3	0.416480069183784	3.4492617969479e-22
854	TDRKH	0.416292313589783	3.61548928128255e-22
855	KIF1C	0.416144272388848	3.75210705049233e-22
856	NLN	0.41609868353776	3.79519472788188e-22
857	HIRA	0.416096123570646	3.79762866873134e-22
858	CHMP5	0.416064950316647	3.8273911183446e-22
859	CCDC110	0.415976225976893	3.9133654307541e-22
860	CIPC	0.415903474763122	3.98528111526977e-22
861	GOLGA4	0.415888642673502	4.00010207963489e-22
862	ACAD9	0.41583967982519	4.04941530909688e-22
863	PPM1G	0.415834399319561	4.05476929958856e-22
864	RAB5A	0.415804816532825	4.08489317955566e-22
865	TMCO3	0.415799463537469	4.09036762793402e-22
866	GSK3B	0.415756071282376	4.1350123725575e-22
867	UBE2Z	0.415736218950576	4.15559768374627e-22
868	TBC1D30	0.415674608991063	4.22012828693062e-22
869	IARS	0.415490425393987	4.41899666860271e-22
870	VBP1	0.415460335369887	4.45235280352419e-22
871	SLC17A5	0.415280482765335	4.65697005891213e-22
872	CYP20A1	0.415221454215442	4.72612747998741e-22
873	OCIAD1	0.415201472390864	4.74976680901967e-22
874	WDR37	0.415029292117962	4.95835628959645e-22
875	AP2A2	0.414947999839949	5.05995416511178e-22
876	WDR45B	0.414919000942074	5.09669129246409e-22
877	SLC27A2	0.414659670842078	5.43714108780163e-22
878	C5orf51	0.414594577267924	5.52606004638254e-22
879	TAF13	0.414579771474984	5.54648441881263e-22
880	MTMR4	0.414571672266263	5.55768865014368e-22
881	ATG16L1	0.414488129005555	5.67457113572161e-22
882	CCT5	0.414449997260629	5.72872276477719e-22
883	CPD	0.414387246277547	5.81894847462929e-22
884	SNX19	0.414309817268943	5.93221275492389e-22
885	ADAM9	0.41428832062264	5.96404224657712e-22
886	USP47	0.41421106929658	6.07982294633696e-22
887	HIAT1	0.4141782851846	6.12962583239517e-22
888	OR51E2	0.414173343217019	6.13716808056762e-22
889	WWP2	0.414022989290478	6.3710607293591e-22
890	TPMT	0.413998040854763	6.41071242117369e-22
891	PDLIM5	0.413951035719699	6.48608239009667e-22
892	APEX2	0.413946368302652	6.49361385692009e-22
893	ANKRD17	0.41388274140514	6.59714839987614e-22
894	HOXB13	0.413875639922196	6.60880456553098e-22
895	TOM1L1	0.413838555707509	6.67000435353762e-22
896	L3MBTL2	0.413738293663358	6.8382790463239e-22
897	MCEE	0.413689044223429	6.92246375123288e-22
898	AP3S2	0.41363730929217	7.01199813280358e-22
899	TRIM37	0.413428764141326	7.38464377826751e-22
900	ANKHD1-EIF4EBP3	0.413340095828016	7.54894084491491e-22
901	GLE1	0.413236247899694	7.74595371012543e-22
902	VAMP7	0.413155122488106	7.90338003671876e-22
903	ITFG3	0.413135168956249	7.94258155995147e-22
904	TRMT2B	0.41313437230646	7.94415066608733e-22
905	TMED4	0.413122782760119	7.96701240826789e-22
906	SEPHS1	0.413121340118531	7.96986272653776e-22
907	PSMD5	0.413078854921046	8.05425592574423e-22
908	ZDHHC21	0.413025810574121	8.16086223122778e-22
909	IMPDH1	0.413019615661277	8.17340291999457e-22
910	DYNLL2	0.412960467316868	8.29410133421245e-22
911	TNPO1	0.412908139249909	8.40234693910631e-22
912	ILDR1	0.412847390419435	8.52976052581896e-22
913	PPIP5K1	0.41283324052471	8.55971086206901e-22
914	CTNND1	0.412830996936752	8.56446926500655e-22
915	NEK4	0.412785360706167	8.66182699276605e-22
916	CTR9	0.412715437306813	8.81311918596739e-22
917	SNAP29	0.412695280016735	8.85721518818177e-22
918	USP3	0.412673942140942	8.90413096956985e-22
919	EIF3J	0.412671421182802	8.9096899888754e-22
920	SDHB	0.412665243378832	8.92332727633149e-22
921	TYW1	0.412622759864058	9.01766742235435e-22
922	HEATR3	0.412569713332243	9.13684627456794e-22
923	RCHY1	0.412547503782565	9.18720433584656e-22
924	YIPF1	0.412531890835119	9.22276900339885e-22
925	SLC30A6	0.41252245427345	9.24433031674802e-22
926	SEPT6	0.412389353607356	9.5537973733556e-22
927	TUBGCP5	0.412347224115749	9.6538636216826e-22
928	USP10	0.412326145813982	9.70431625424795e-22
929	TMEM131	0.412197368110665	1.0018253400448e-21
930	RAB19	0.412107918175523	1.02421910469857e-21
931	SEC22B	0.411981122118662	1.05681075629579e-21
932	TRIM26	0.411978194615896	1.05757519840665e-21
933	MGRN1	0.411950184663653	1.06491690728549e-21
934	SUSD1	0.411935598962371	1.06875985779419e-21
935	SLC35F6	0.411788577858197	1.10826805738349e-21
936	CENPO	0.411767857427215	1.11395073907833e-21
937	HNRNPUL2-BSCL2	0.411644405607724	1.14840864119695e-21
938	IGSF8	0.411632836098528	1.15169130199173e-21
939	ZNF562	0.411557257818472	1.17336428757391e-21
940	ADCK1	0.411545131217655	1.17687898916292e-21
941	HIST1H2BK	0.41140867380129	1.21715201289473e-21
942	RALGAPB	0.411377519102698	1.22653568695243e-21
943	REPIN1	0.411367680946903	1.22951369871586e-21
944	UBQLN1	0.411221440251891	1.27463092647342e-21
945	XBP1	0.411076411820943	1.32098590698792e-21
946	RAD18	0.410988223064887	1.34998224991054e-21
947	MAP7	0.410860376736668	1.39313588320485e-21
948	CCDC64	0.410805149078368	1.41219578847246e-21
949	ZNF429	0.410635393531099	1.47240581433024e-21
950	HDAC8	0.410580081528163	1.49256582415369e-21
951	UBE3B	0.410560392005282	1.49980772893605e-21
952	YME1L1	0.41054642984183	1.50496407237961e-21
953	GNE	0.410521702103585	1.51413917181597e-21
954	GOT2	0.410486147323492	1.52742835750596e-21
955	CASK	0.410469213283413	1.53379811215853e-21
956	C1orf43	0.410449387042988	1.5412890699073e-21
957	PHF8	0.410417521820172	1.55340439244923e-21
958	PCNXL3	0.410396426336606	1.56147662836299e-21
959	RAB10	0.410378444603368	1.56839003292604e-21
960	EXT2	0.410361231770768	1.57503609677067e-21
961	ADGRG1	0.410055511979775	1.69781370073442e-21
962	DLST	0.409921709508948	1.75447467799762e-21
963	EIF3A	0.409671053904119	1.86568341193768e-21
964	MAPK9	0.409670638512857	1.86587335975593e-21
965	STRN4	0.409653612622468	1.87367529837217e-21
966	DNAJC16	0.409605664635345	1.89582027457585e-21
967	AK4	0.409493365255101	1.94870151529309e-21
968	ERI2	0.409469552899479	1.96010019385131e-21
969	TTC9	0.409460485236257	1.96445803763796e-21
970	KIAA0391	0.409347067288253	2.01977969236364e-21
971	PPP2R1B	0.409332322010104	2.02708390341301e-21
972	FEN1	0.409287381256266	2.04950679674592e-21
973	SYNRG	0.409263449973722	2.06154678415679e-21
974	HSP90AB1	0.409248265988481	2.06922209025287e-21
975	KIAA2022	0.409237593155285	2.0746339276971e-21
976	GCDH	0.409060351513594	2.16657519501952e-21
977	TULP4	0.409041542828046	2.17656463324039e-21
978	LRPAP1	0.409023516992303	2.18618091547712e-21
979	RSPRY1	0.40876990647497	2.32600067313168e-21
980	DNAJC14	0.40875668491366	2.3335269931898e-21
981	KBTBD4	0.408728377824863	2.3497215363076e-21
982	PHACTR4	0.408691291537858	2.37110650937633e-21
983	PHB	0.408605791866645	2.42114202573227e-21
984	ALDH1A3	0.40860402452789	2.4221872037788e-21
985	ZMPSTE24	0.408596011529964	2.42693155731939e-21
986	STARD7	0.408591874969118	2.42938432685886e-21
987	SUCO	0.408472447151024	2.50126276172855e-21
988	YIPF5	0.408355979458981	2.57337828933364e-21
989	BCL9	0.408184114198742	2.68355583878599e-21
990	LZIC	0.408050787643669	2.77221987130452e-21
991	TRAF4	0.408038773225015	2.78035009667396e-21
992	ICK	0.407901550637651	2.87489394418527e-21
993	MARVELD2	0.40788882196828	2.88382278974156e-21
994	GOLPH3	0.407786116745004	2.95687561908176e-21
995	ATP5F1	0.407770904867293	2.96784965903417e-21
996	ALCAM	0.40774211817002	2.98872677668849e-21
997	QSOX2	0.407720888620566	3.00421590755432e-21
998	SLC35B1	0.407718971208545	3.00561874748129e-21
999	LARS	0.407640888094158	3.06329895903643e-21
1000	MTX2	0.407607099452939	3.08859582734861e-21
1001	TMCC1	0.407596763137592	3.09637548458149e-21
1002	SACM1L	0.407578770986247	3.10996344854313e-21
1003	NAA50	0.407351625941957	3.2866484433401e-21
1004	HSPA14	0.407330003980481	3.30397431640716e-21
1005	EAF1	0.407280988784679	3.3435848446827e-21
1006	HLTF	0.407237886109292	3.37880402134076e-21
1007	UGGT2	0.407095278439838	3.49795634617993e-21
1008	TCEAL8	0.407067671765433	3.52149654821787e-21
1009	DCAF12	0.40700911771446	3.5719438396324e-21
1010	SYS1	0.406836864625004	3.72451698318924e-21
1011	CNNM4	0.406801613407144	3.756523876162e-21
1012	RAB11A	0.40677106002996	3.78448460162705e-21
1013	PPAPDC2	0.406700006193811	3.85030509548086e-21
1014	DERL1	0.40669248646762	3.85733667853913e-21
1015	ACBD3	0.406637893855615	3.90876647738253e-21
1016	CMTM6	0.40651968394014	4.02245634572205e-21
1017	NIN	0.406490618752794	4.05090588487237e-21
1018	MCFD2	0.406484337155811	4.05708045239317e-21
1019	TXNDC11	0.406426607011031	4.1142632833044e-21
1020	VPS35	0.406381605996176	4.15938821010216e-21
1021	IL17RB	0.406357527954068	4.18373261150176e-21
1022	GCA	0.406286260415642	4.25661490075303e-21
1023	ARID1A	0.406277754734624	4.26539649285952e-21
1024	ARHGEF26	0.406124782578337	4.42641537669224e-21
1025	DSC2	0.406118792878037	4.43284061848742e-21
1026	BCL2L2	0.406108716538017	4.44367041560672e-21
1027	MDH2	0.406104558831668	4.44814661350276e-21
1028	FOXRED2	0.405931549448287	4.6384034406116e-21
1029	PLOD1	0.405923089929757	4.64790928574638e-21
1030	C2CD3	0.405902077791993	4.67160352835434e-21
1031	TCEB3	0.405894087270329	4.68064522830595e-21
1032	UCHL5	0.405828898182068	4.75505766468609e-21
1033	PCYT2	0.405697412782259	4.90871335534695e-21
1034	NDC1	0.405603436071732	5.02152578287797e-21
1035	ENPP4	0.40555155195427	5.08490035123756e-21
1036	MTFR1	0.405417951288337	5.2517414129838e-21
1037	MAPKAPK3	0.405247298091394	5.47272393437616e-21
1038	OXSR1	0.405244071604745	5.47698908432598e-21
1039	TCTN3	0.405199729085013	5.53593936068042e-21
1040	SCOC	0.405199452312781	5.53630926755901e-21
1041	HMGXB4	0.405194660834134	5.54271695680825e-21
1042	OPA3	0.405155302564452	5.59562861353456e-21
1043	SECISBP2	0.405153934999273	5.59747603781569e-21
1044	USP18	0.405009553950996	5.7959398349269e-21
1045	SLC25A33	0.404949698124259	5.88023656247891e-21
1046	KDM4C	0.404938212792105	5.89654937620555e-21
1047	CMTR2	0.404892102988142	5.96249027453335e-21
1048	SSR3	0.4048515105543	6.02114229851959e-21
1049	RERE	0.404827437730147	6.05619345814472e-21
1050	SOAT1	0.404825421880549	6.0591377420446e-21
1051	INIP	0.404737954391977	6.18825815619785e-21
1052	FAF2	0.4046708960833	6.28908411903457e-21
1053	ENTPD7	0.404575057479767	6.43600022332618e-21
1054	ARCN1	0.404558423655614	6.46184147488725e-21
1055	AFG3L2	0.404537877158465	6.49390246572527e-21
1056	ZNF697	0.404332353382063	6.82336051067609e-21
1057	USP6NL	0.40426751237616	6.93068144095244e-21
1058	EXOC6	0.404262091746047	6.93972835701375e-21
1059	MTMR12	0.404250474815256	6.95915599961615e-21
1060	ABCF1	0.404193119071201	7.05586394093033e-21
1061	DAAM1	0.404158507174463	7.11486310720051e-21
1062	POLR3E	0.40412826819937	7.16680614527261e-21
1063	RPGRIP1L	0.404104296786732	7.20824858755712e-21
1064	DDR1	0.403986248168814	7.41580619318476e-21
1065	TRIM3	0.403976923826436	7.43244947677832e-21
1066	KNSTRN	0.403934173091527	7.50922918386187e-21
1067	SFT2D1	0.403926807256767	7.52253686389725e-21
1068	ZNF609	0.403899556780161	7.57197209811561e-21
1069	SYNJ2BP	0.403884616903992	7.5992104000371e-21
1070	RAB5C	0.403780080160913	7.79252291057672e-21
1071	PIKFYVE	0.403772130125858	7.80742117304111e-21
1072	NSUN3	0.403678530843573	7.984950723765e-21
1073	GAA	0.403668154907668	8.00487412319897e-21
1074	GLT8D1	0.403536216679015	8.26253039617692e-21
1075	ADAM10	0.403536209720286	8.26254419889232e-21
1076	ELOVL7	0.403530239972018	8.27439363887275e-21
1077	DCAF6	0.403513346125996	8.30801734643279e-21
1078	FBXO38	0.403499857861694	8.33495962769398e-21
1079	ADCY6	0.403432781061103	8.47022753867989e-21
1080	TPD52	0.403381834893532	8.57441024470574e-21
1081	SLC35F2	0.403285603555232	8.77465768918595e-21
1082	CBR1	0.403162388521986	9.03779852086038e-21
1083	TVP23B	0.403066721920964	9.24745767339337e-21
1084	GOT1	0.403054082826089	9.27551318203849e-21
1085	C5orf28	0.403006770021154	9.38128230208586e-21
1086	MAGI3	0.402913973013119	9.59219750596587e-21
1087	TMEM181	0.40289832825513	9.62821355871198e-21
1088	ACOX1	0.40282718550355	9.79368119082549e-21
1089	UBA6	0.402760029176035	9.95244780703834e-21
1090	SCCPDH	0.402653304150298	1.0209995470935e-20
1091	PUS7L	0.402619019337064	1.02941172542025e-20
1092	CHAMP1	0.402533688977163	1.05064632814745e-20
1093	TRIP11	0.402490166925012	1.06164256815951e-20
1094	VANGL1	0.402336698054073	1.10133094698138e-20
1095	MSH3	0.4023241551749	1.10463856191167e-20
1096	PREPL	0.402292889208924	1.11292623202654e-20
1097	MAP2K1	0.402232836899185	1.12901659890397e-20
1098	BTBD6	0.402213064147176	1.13436451329122e-20
1099	SLC30A4	0.402162813047558	1.14806851306644e-20
1100	LMTK2	0.402006504471084	1.19174734995318e-20
1101	MRS2	0.401912361804826	1.21884078254165e-20
1102	ECH1	0.401841888690817	1.2395188695505e-20
1103	TRMT10A	0.401821623113827	1.24552891614485e-20
1104	EXOC8	0.40177894222197	1.2582806631909e-20
1105	SMARCAL1	0.401763865918179	1.26281569175792e-20
1106	SMG7	0.401698502971878	1.28266427416601e-20
1107	EIF2AK1	0.401606710599561	1.31105877358953e-20
1108	SLMO2	0.401556064322285	1.32698972062415e-20
1109	RP2	0.401371444048583	1.38669491816872e-20
1110	SORD	0.401348063935306	1.39444235975527e-20
1111	DCAF7	0.401337324832399	1.39801524974326e-20
1112	CYB5B	0.401223005467769	1.43661303016929e-20
1113	GTPBP8	0.401172492525903	1.45400062125132e-20
1114	ZW10	0.401159816479175	1.4583964374235e-20
1115	UBE2K	0.401117744509477	1.47308031684572e-20
1116	HNRNPF	0.401028604782342	1.50467489510437e-20
1117	BCAP29	0.401003108392849	1.51383402040475e-20
1118	SGOL2	0.40095432170912	1.53151322597212e-20
1119	CCNG2	0.400873681188983	1.56118281064982e-20
1120	CLP1	0.400772060850968	1.59937933829837e-20
1121	DHX15	0.400721518214323	1.61871860298654e-20
1122	YTHDF1	0.400632414285981	1.65337565646321e-20
1123	DGKD	0.400603944088779	1.66460258615663e-20
1124	SMIM15	0.400468248931594	1.7191536933574e-20
1125	SRXN1	0.40045848407667	1.72314656188404e-20
1126	THRAP3	0.400448347348968	1.72730116007629e-20
1127	CBFA2T2	0.400442841839028	1.72956176221536e-20
1128	HBS1L	0.400398299059122	1.7479589151428e-20
1129	MRPL19	0.400371773712296	1.75900596583246e-20
1130	SWT1	0.400300583825205	1.78899587370747e-20
1131	NADK2	0.400289782868581	1.79358977348165e-20
1132	HOOK1	0.400205719431339	1.8297435864876e-20
1133	DDB1	0.400197408118718	1.83335688095133e-20
1134	MMACHC	0.400168885096151	1.84581066616306e-20
1135	LARP4	0.400120794895101	1.86699700045497e-20
1136	TMEM251	0.39997382071142	1.93324396836578e-20
1137	ZC3H7B	0.399935828116719	1.95074224387071e-20
1138	HACD2	0.399889114057681	1.9724714712332e-20
1139	GK5	0.399790862363615	2.01895519629583e-20
1140	BLOC1S6	0.399761126417561	2.03323518504428e-20
1141	ALDH18A1	0.399753038177803	2.03713656414015e-20
1142	MMADHC	0.399688480547699	2.06854170116268e-20
1143	GALNT11	0.399633148709725	2.09583823838248e-20
1144	DDX1	0.399560705478315	2.13211356822933e-20
1145	PGM2	0.399556594372642	2.13419062418732e-20
1146	UBE4B	0.399539492413171	2.14285248195507e-20
1147	PGAM5	0.3994794265627	2.17355030298914e-20
1148	UQCRFS1	0.399468207043793	2.1793321109166e-20
1149	ZC3H4	0.399349093949938	2.24165778048563e-20
1150	USP14	0.39931860632889	2.25789071490731e-20
1151	BIRC6	0.399279451085843	2.27890872098545e-20
1152	ZNF626	0.399169874465915	2.33875838204919e-20
1153	FBXO42	0.399154766684055	2.34713070242262e-20
1154	PSMD12	0.399121776292952	2.36551589874072e-20
1155	RACGAP1	0.399058853644624	2.40097643649478e-20
1156	WDFY3	0.399017667180099	2.42447056415839e-20
1157	CORO1B	0.398957400266124	2.45925772659495e-20
1158	EDEM3	0.398939946739146	2.46942376967956e-20
1159	MON1A	0.39893626521262	2.47157340870288e-20
1160	OXSM	0.398918207466421	2.48214404464584e-20
1161	TCP1	0.398912011850524	2.48578108875434e-20
1162	TRIM24	0.398887300310766	2.50033996056574e-20
1163	UBE2G1	0.398847102263076	2.52420250189943e-20
1164	FAM120B	0.398736165705284	2.59122784662566e-20
1165	TAB3	0.39870811175521	2.60845342130449e-20
1166	C11orf58	0.398706866912674	2.60922038411086e-20
1167	RAD1	0.398692675306494	2.61797973353507e-20
1168	FAM192A	0.398621304032598	2.66247284796173e-20
1169	AIMP1	0.398538946583613	2.71474154679207e-20
1170	RP11-1012A1.4	0.398517561824424	2.7284781048675e-20
1171	DHRS13	0.398508592364092	2.73426003412354e-20
1172	PRR14L	0.398461585004969	2.76476016290191e-20
1173	GRHPR	0.398428605339935	2.7863585106553e-20
1174	STAU1	0.398396885120713	2.80728890897879e-20
1175	SCRN3	0.398385505329718	2.81483550219796e-20
1176	TGFBRAP1	0.398317785651553	2.86015961052526e-20
1177	SLC25A11	0.398300137372012	2.87208910205722e-20
1178	CKAP5	0.398240996747912	2.91242430241639e-20
1179	MESDC2	0.398215958802158	2.92966847311804e-20
1180	YWHAE	0.398177206678622	2.95655648668521e-20
1181	PIGF	0.39814773452777	2.97716831596863e-20
1182	KDM6A	0.397986434848485	3.09250971090565e-20
1183	C9orf152	0.397971224709603	3.10361067416585e-20
1184	KCMF1	0.397969116955819	3.10515209158144e-20
1185	SOGA1	0.397960673568706	3.11133437759617e-20
1186	FAM168A	0.397931746486522	3.13260703471085e-20
1187	SPINT2	0.397896986611506	3.15835874555113e-20
1188	FAF1	0.397869593549543	3.17879968091034e-20
1189	MRPL3	0.397806808198812	3.2261438293202e-20
1190	RFK	0.39776012615165	3.26179485901538e-20
1191	LIN52	0.397715999805412	3.29585095275152e-20
1192	PDK1	0.397703608145455	3.30547752401298e-20
1193	LRRC28	0.39767314809867	3.32925861903941e-20
1194	TKT	0.397551921843713	3.42558609198814e-20
1195	TWF1	0.397536427138159	3.43809463051008e-20
1196	GSS	0.397528828495608	3.44424528916161e-20
1197	TMBIM4	0.39747660419334	3.48681220098153e-20
1198	WSB2	0.397466468013568	3.49513386197551e-20
1199	TMF1	0.397419656826792	3.53381981935594e-20
1200	SDAD1	0.397404509947559	3.5464277211275e-20
1201	BTBD9	0.397319021342093	3.61842201815134e-20
1202	PRKAA1	0.397310098278222	3.62601909348629e-20
1203	PPP1R7	0.397249375768819	3.67813720777141e-20
1204	NPC1	0.397226809495487	3.69769341250093e-20
1205	UBE2V1	0.397180072657931	3.73852258795084e-20
1206	PRDX3	0.39712113147467	3.79064741854852e-20
1207	AR	0.397017936591394	3.88363839788401e-20
1208	APOOL	0.397004166830974	3.89621539696135e-20
1209	ZDHHC7	0.396929929141866	3.96471722090073e-20
1210	SETD2	0.396871864478417	4.01912160214342e-20
1211	AARS2	0.396485989921452	4.39983415704167e-20
1212	RPE	0.396355320621409	4.53664281030627e-20
1213	UBA3	0.396258442910697	4.64077020791004e-20
1214	RAB6A	0.396243575887049	4.6569568715837e-20
1215	WARS	0.396235547820618	4.66572065292678e-20
1216	MLLT3	0.396190738662133	4.71493560118009e-20
1217	FBXO36	0.396188205674742	4.71773286621993e-20
1218	FASTKD5	0.396186091719245	4.72006863187823e-20
1219	PIGX	0.396176498859222	4.73068236578718e-20
1220	LANCL2	0.396137677287051	4.77387605063328e-20
1221	DCAF10	0.396122663249916	4.79068499690228e-20
1222	PIGU	0.395949176712512	4.98919331767916e-20
1223	CCBL2	0.395891537882461	5.05692238666619e-20
1224	MAPKAP1	0.395806581653939	5.15840607738073e-20
1225	GPI	0.395780467419213	5.19000195310944e-20
1226	DEDD	0.395630435903458	5.37525648052855e-20
1227	ZNF142	0.395598213256103	5.41588608672402e-20
1228	MCM8	0.395558612263881	5.46623375969202e-20
1229	ALS2	0.395490986374037	5.55328000914016e-20
1230	HELZ2	0.395443868236837	5.6147352011158e-20
1231	TMEM17	0.39542504420893	5.63947390526931e-20
1232	GCLM	0.395362643277453	5.72225244812495e-20
1233	PHF20	0.395334404745876	5.76010495561588e-20
1234	CTTN	0.395315205983201	5.7859808447071e-20
1235	REEP3	0.395304964583229	5.79983090969005e-20
1236	GIGYF2	0.395197619723162	5.94698007666777e-20
1237	CLDN12	0.395090598147876	6.0973469288836e-20
1238	NUP210	0.395087750004323	6.10139936906532e-20
1239	NSUN4	0.395062081401135	6.13804152231212e-20
1240	VTA1	0.394982299551047	6.25332076690541e-20
1241	XPOT	0.394847604395693	6.45280628479486e-20
1242	ATP9A	0.394734697990661	6.62484333756651e-20
1243	FBXL5	0.394680550983751	6.70894361323779e-20
1244	MIOS	0.394659901343903	6.74129265677067e-20
1245	RAB8A	0.394623481334387	6.79872205431256e-20
1246	SPG21	0.394593737167296	6.84598196827169e-20
1247	TOMM70A	0.394592847249285	6.847400917375e-20
1248	TBC1D7	0.394520166013174	6.96427276151105e-20
1249	SLC11A2	0.394436709056172	7.10089771567374e-20
1250	PITPNA	0.394391837726104	7.17544350535122e-20
1251	MRPS35	0.394376595191523	7.2009413313372e-20
1252	PDHX	0.394288608680224	7.34988045960432e-20
1253	RANBP9	0.39420861923855	7.48791429832824e-20
1254	BHLHA15	0.394105677608707	7.66932001850885e-20
1255	ARHGAP32	0.394090152577467	7.69705171189267e-20
1256	MRPL35	0.394038262642444	7.79045940515275e-20
1257	MGAT2	0.393950752452049	7.95052408654596e-20
1258	VPS53	0.393822810589828	8.19039045936977e-20
1259	TMEM183A	0.393726085033354	8.37645215024999e-20
1260	UBE2R2	0.393717476375656	8.39321222434537e-20
1261	CLEC16A	0.393711085874034	8.40567516577662e-20
1262	DBR1	0.393702679720469	8.42209686199208e-20
1263	FLVCR1	0.393691573361793	8.44384197873e-20
1264	RHOA	0.393675935004272	8.47455410034995e-20
1265	AL158801.1	0.393652344575739	8.52109163204159e-20
1266	RAB43	0.393595198086958	8.63487256156031e-20
1267	GID8	0.39356221846883	8.70121616618667e-20
1268	C2orf68	0.393251238594282	9.35201814726576e-20
1269	BNIP3L	0.393243193406037	9.36947597245358e-20
1270	VAV2	0.39321785493841	9.42466980072313e-20
1271	F11R	0.393162593366015	9.54615761399834e-20
1272	MTMR2	0.393156173951449	9.5603697896419e-20
1273	EBNA1BP2	0.393110426040399	9.66225820068579e-20
1274	GPBP1L1	0.393039635983363	9.82203202707375e-20
1275	RMI1	0.393018712432066	9.86975310301536e-20
1276	TRAPPC10	0.392967266627253	9.98806086928693e-20
1277	SLC26A2	0.392963254146224	9.99734672396252e-20
1278	DYNC2LI1	0.392933261513589	1.00670268893356e-19
1279	MAP3K9	0.392816858672284	1.03420203171393e-19
1280	VPS33A	0.392796036312713	1.03919861307218e-19
1281	TRAPPC11	0.392691537251394	1.06463588853891e-19
1282	HUWE1	0.392622151014697	1.08186384705732e-19
1283	SLC29A2	0.392565558883297	1.09611827500664e-19
1284	SLC25A17	0.392408199598227	1.13673374831389e-19
1285	SPTY2D1	0.392404898601925	1.13760144420719e-19
1286	FKBP15	0.39228791454643	1.16877667292568e-19
1287	ADIPOR2	0.392283452417728	1.16998230956152e-19
1288	CCDC6	0.392239562263757	1.18190661990175e-19
1289	KLHL8	0.39217644109577	1.19926591019394e-19
1290	MIA3	0.392133515071164	1.2112144789185e-19
1291	SLX4	0.392040315593784	1.23756202304154e-19
1292	LONP2	0.392038046623212	1.23821045302872e-19
1293	POLR2B	0.392017644794877	1.24405597614539e-19
1294	DSG2	0.391990194544398	1.25196393014038e-19
1295	GOLM1	0.391959888736167	1.26075204892913e-19
1296	FADS1	0.39190212909677	1.27766989189302e-19
1297	PRDX4	0.391878065162145	1.28478405907998e-19
1298	YIF1B	0.391870327848584	1.28707976868125e-19
1299	NT5DC1	0.39169746825547	1.33943508991501e-19
1300	SLAIN2	0.391631130641464	1.36007960709778e-19
1301	SPECC1L	0.391537871024237	1.38963342464359e-19
1302	EGLN1	0.391534635218249	1.39067012302763e-19
1303	RNF6	0.391436955395798	1.42232631177009e-19
1304	C15orf38-AP3S2	0.391393932960269	1.43649327462621e-19
1305	ANGEL1	0.391378843796546	1.44149487749669e-19
1306	DHFR	0.391360489409982	1.44760193471232e-19
1307	ATG3	0.391358685843081	1.44820340936669e-19
1308	MTMR3	0.391358097582738	1.44839964257165e-19
1309	RINT1	0.391350287915575	1.45100729254137e-19
1310	FBXL18	0.391335852875613	1.45583933702225e-19
1311	HACD3	0.391326988735347	1.45881440827654e-19
1312	ARHGAP35	0.391289291866181	1.47153364827772e-19
1313	SEC16A	0.391247984827894	1.48559645528994e-19
1314	C15orf65	0.391244307706889	1.48685471432946e-19
1315	ATP5SL	0.39114933173312	1.51972040579522e-19
1316	SEP15	0.391123308754742	1.52884968286636e-19
1317	ILF2	0.391108219452639	1.53416797538503e-19
1318	KIAA1841	0.391024941477192	1.56384919358594e-19
1319	SMCR8	0.391013564087661	1.56794789993315e-19
1320	CMTM4	0.390970711288594	1.58348084279219e-19
1321	LYPLA1	0.390863963686602	1.62283606289363e-19
1322	GMPS	0.390693460072452	1.68770409578493e-19
1323	NSUN2	0.390669741365833	1.69692792228487e-19
1324	FADS2	0.390626950954143	1.71369421155035e-19
1325	SMAP1	0.390626807185489	1.71375081764884e-19
1326	TSTD2	0.390602039494245	1.72353015479949e-19
1327	PMEPA1	0.390456587590055	1.78208008164705e-19
1328	RPAP3	0.390336270090905	1.83198968965472e-19
1329	TIGD2	0.390321255819393	1.83831368848603e-19
1330	XIAP	0.390219244855873	1.88185370735324e-19
1331	SQLE	0.390141765901031	1.915600360809e-19
1332	USP48	0.390119150981428	1.92556240199329e-19
1333	RAB27B	0.390110756370538	1.92927326421656e-19
1334	TBC1D13	0.39011030312729	1.92947382204292e-19
1335	ENPP5	0.390094604027899	1.93643328372267e-19
1336	CDC73	0.390081654950802	1.94219225674547e-19
1337	STRADB	0.390070219588213	1.947292046862e-19
1338	MYO10	0.390005742931341	1.97629432038595e-19
1339	RMND5A	0.389991157561243	1.98291375499914e-19
1340	NHEJ1	0.389982664330048	1.98677838589043e-19
1341	AGGF1	0.38997689124659	1.98940951684158e-19
1342	IQUB	0.389838804301025	2.05337683417935e-19
1343	BECN1	0.389822168666511	2.06121856716333e-19
1344	SUV39H1	0.389811095181374	2.06645475121739e-19
1345	FPGT	0.389596937393454	2.17033720106175e-19
1346	ADSS	0.389564299408565	2.18661437338111e-19
1347	CCT6B	0.389456523399185	2.24122313980098e-19
1348	STEAP2	0.389432554735122	2.2535491686726e-19
1349	DDI2	0.389291302053456	2.32755727695769e-19
1350	RBM15B	0.389283285152706	2.33182871564664e-19
1351	RAB2A	0.389243377831088	2.35320665972982e-19
1352	SLC35F5	0.389236865779035	2.35671337353058e-19
1353	NDFIP2	0.389160134643427	2.3984224496303e-19
1354	CALU	0.389151769910546	2.40301302335287e-19
1355	SFXN1	0.389005521697265	2.48468700435353e-19
1356	FNTB	0.388968452602285	2.50581930607653e-19
1357	WWC1	0.388947657310059	2.51775167182542e-19
1358	CCDC120	0.388917182802391	2.53533915719378e-19
1359	NUDT21	0.388822976196677	2.59047660161435e-19
1360	MAPK1IP1L	0.388535784918523	2.76595636268819e-19
1361	RNF114	0.388514437390785	2.77945801452724e-19
1362	FRYL	0.388501199848071	2.78786293799029e-19
1363	CTNNA1	0.3884042470567	2.85018907934387e-19
1364	RBL2	0.388393110674252	2.85743539859352e-19
1365	MYO5B	0.388278448167508	2.93310835225464e-19
1366	CHMP2B	0.388212885002191	2.97726103234299e-19
1367	HIPK2	0.388178397429206	3.0007483379475e-19
1368	GCC1	0.388121277237619	3.0400513691292e-19
1369	TEFM	0.388048160653263	3.0911017805148e-19
1370	PPP2R2D	0.387988170342174	3.13361718669475e-19
1371	EXOC2	0.387949863668393	3.16106607006354e-19
1372	KLHL26	0.387943773627884	3.16545168936555e-19
1373	RTN4RL2	0.387906275083364	3.19258786636825e-19
1374	ABHD2	0.387834293647933	3.24532152167154e-19
1375	TBL1XR1	0.387791714028582	3.27691825188848e-19
1376	CCNYL1	0.387691993296681	3.35210783959695e-19
1377	ERBB3	0.387646009618509	3.3873495860635e-19
1378	MRPL44	0.387615695748865	3.41078135938502e-19
1379	TDP1	0.387514738269063	3.48997576017423e-19
1380	PTPRA	0.38745683750922	3.5362093564433e-19
1381	CUL2	0.387420037982031	3.56590666512157e-19
1382	BAG5	0.387420011037763	3.56592849895054e-19
1383	CHD6	0.387384486733397	3.59482984054481e-19
1384	TTC8	0.387368256709626	3.6081106864896e-19
1385	SCO1	0.387243084432703	3.71217429884064e-19
1386	LAMP1	0.387232658985455	3.72097380641435e-19
1387	TSPAN13	0.387105086668871	3.83032821620672e-19
1388	STX12	0.387073230668458	3.85812522412947e-19
1389	RP11-286N22.8	0.386979438826453	3.9411251503245e-19
1390	SUMF2	0.38691069221039	4.00307609465402e-19
1391	CLSTN1	0.386903728198089	4.00940495131146e-19
1392	BAIAP2L1	0.386890587557367	4.02137394742758e-19
1393	MYD88	0.386831496908161	4.0756323241023e-19
1394	SNX11	0.386805114986424	4.10008901155979e-19
1395	SATB2	0.386673991865891	4.22380417717929e-19
1396	ALG3	0.386606042734082	4.28935330290272e-19
1397	IKBKAP	0.386551325677768	4.34286505076514e-19
1398	SLC39A3	0.386439212326238	4.45457077122057e-19
1399	CSE1L	0.386219513510459	4.68173878177175e-19
1400	GTF2A1	0.385975355138878	4.94759706155996e-19
1401	ELAC2	0.385968706684174	4.95504056275488e-19
1402	SMC2	0.385899518393371	5.03316020492801e-19
1403	GGACT	0.38580093656994	5.14656704248471e-19
1404	KCTD18	0.385759628515571	5.1948318798198e-19
1405	FUCA2	0.385743986519765	5.21322429945294e-19
1406	NEK6	0.385692018767376	5.27479150146912e-19
1407	LRP10	0.385661126476348	5.31172895733272e-19
1408	ATXN10	0.385652739618567	5.32180088760076e-19
1409	RAP1GDS1	0.385591897237358	5.39543288506633e-19
1410	WDR77	0.385585454558286	5.40328837197844e-19
1411	EHMT1	0.385471040676801	5.54468286379289e-19
1412	SRD5A1	0.385416650697752	5.61317055521617e-19
1413	RWDD4	0.385330262096445	5.72366694815578e-19
1414	RDH14	0.385318563900857	5.73879339180934e-19
1415	CASZ1	0.385316783222497	5.74109936162629e-19
1416	ORC4	0.385309720197797	5.75025493541459e-19
1417	OTUD5	0.385105803027149	6.02087617652836e-19
1418	HECTD3	0.385084981088829	6.0492050552996e-19
1419	VLDLR	0.385068210727575	6.07211703914031e-19
1420	MBTPS1	0.385008931973815	6.15379179551049e-19
1421	TMOD3	0.385004733377897	6.15961750890085e-19
1422	UBE3C	0.384974963582432	6.20108030929064e-19
1423	MOB4	0.384959062951675	6.22333888357427e-19
1424	MCM3AP	0.384934408069383	6.25800780867991e-19
1425	TMEM125	0.384917732904189	6.28156364989081e-19
1426	GOSR1	0.384888190246822	6.32351106441437e-19
1427	LRRC47	0.38485034407939	6.37765182087439e-19
1428	FAN1	0.384850302482517	6.37771157760398e-19
1429	KIF1BP	0.384829675461507	6.40741172011186e-19
1430	CTD-2583A14.10	0.384782906433713	6.47525827852741e-19
1431	SORT1	0.384762533874567	6.50503293734565e-19
1432	EXOC1	0.384699374591156	6.59820024996897e-19
1433	ANKRD28	0.384680332475495	6.62654651232961e-19
1434	ANK3	0.384641228641162	6.68513333326532e-19
1435	SNX13	0.38456912864568	6.79449654241204e-19
1436	C1orf74	0.384560723612767	6.80735962256916e-19
1437	CCDC90B	0.384521849116334	6.86716586376298e-19
1438	KIF1B	0.384504287248973	6.89435319842376e-19
1439	RPP40	0.38450356979689	6.8954661287251e-19
1440	EAPP	0.3844597229018	6.96381941645395e-19
1441	LMAN1	0.38438785713042	7.07729729037771e-19
1442	EXOC7	0.384315049333883	7.19411917842386e-19
1443	ACTR2	0.38414267287595	7.47832440975371e-19
1444	RNF20	0.384030764914018	7.66872130668653e-19
1445	SERINC3	0.383998402529913	7.72466600359516e-19
1446	RNASEH1	0.383957436310661	7.7960607527888e-19
1447	KPNA6	0.383838139239105	8.00769003561119e-19
1448	FARSB	0.383750619484048	8.16653482555465e-19
1449	FOXJ3	0.383735535837849	8.19422273047197e-19
1450	NUDT9	0.383655546478448	8.34260518481727e-19
1451	IDE	0.383623736299691	8.40234645711614e-19
1452	KLHL36	0.383608212337828	8.43165406845746e-19
1453	RP11-343C2.11	0.383464850580485	8.70710716863851e-19
1454	SHANK2	0.383437668893138	8.76032400660806e-19
1455	WDR31	0.383437667529942	8.76032668351456e-19
1456	GART	0.383369450227619	8.89529843636367e-19
1457	UBAP2	0.383359535738164	8.91508447203145e-19
1458	ALDH3B2	0.383301239555856	9.03230390331513e-19
1459	H2AFV	0.383231539490222	9.17444695012236e-19
1460	ATG7	0.383204477658285	9.23022720912456e-19
1461	ELP6	0.383142468199119	9.35930437070459e-19
1462	SLC25A51	0.383124200139272	9.39766843376039e-19
1463	SETD6	0.38309727837558	9.45448820769158e-19
1464	FCF1	0.383057176879638	9.53975222417962e-19
1465	ATPAF1	0.383019268954497	9.6210481863131e-19
1466	IDH2	0.382845546214049	1.00024190757889e-18
1467	MOAP1	0.382822926477098	1.00531584250738e-18
1468	NADK	0.38279812793342	1.01090763950965e-18
1469	RAF1	0.382762997805467	1.0188815492459e-18
1470	GPN1	0.382723682359092	1.02787890060709e-18
1471	TUSC3	0.382702904538336	1.03266546081295e-18
1472	EHF	0.382700143711427	1.03330311854387e-18
1473	SPG11	0.382662694031054	1.04199112150856e-18
1474	SYNE4	0.382647147468614	1.04561888028917e-18
1475	RANBP3L	0.382558118568379	1.06663437436981e-18
1476	SF3A1	0.382537185310474	1.07163579475969e-18
1477	DPH2	0.382497014941325	1.08129814310545e-18
1478	CSNK2A1	0.382424692387266	1.09891090402015e-18
1479	HERPUD1	0.382389338370267	1.10762318063165e-18
1480	AP3M1	0.382361177128954	1.11461157368582e-18
1481	ANXA3	0.38223766847401	1.14577725789973e-18
1482	PBRM1	0.382213187427988	1.15205582249811e-18
1483	LRRC1	0.382068506985652	1.18985912537485e-18
1484	HIST1H3E	0.381932487734961	1.22651193923856e-18
1485	PXDN	0.381835018110185	1.25345833537834e-18
1486	UQCC1	0.381774416066218	1.27050531933074e-18
1487	ARSD	0.381661802327467	1.30279120080489e-18
1488	DVL3	0.381651340837358	1.30583115280401e-18
1489	ZER1	0.381584070722566	1.3255463540894e-18
1490	COMMD3-BMI1	0.38154615261331	1.33678805488123e-18
1491	LRP12	0.381506479158493	1.34865065023755e-18
1492	PPFIA1	0.381483643211714	1.35552566445721e-18
1493	FBXW2	0.381469863367961	1.35969091898366e-18
1494	CLOCK	0.381418752045159	1.37525075691911e-18
1495	ZFAND3	0.381400599625116	1.38081898332242e-18
1496	LAP3	0.381359766092221	1.39342585580154e-18
1497	EPB41	0.381358462276944	1.39383025474762e-18
1498	TRIM44	0.381315631464251	1.40717934523346e-18
1499	HK1	0.381307290660787	1.40979352946153e-18
1500	AKAP1	0.381305185893778	1.4104539631024e-18
1501	USP22	0.381213340920641	1.43957163746809e-18
1502	TRIB3	0.38115309546284	1.45899187137521e-18
1503	ATL3	0.381150513720953	1.45982983889013e-18
1504	PRDM10	0.381127729782896	1.46724549504252e-18
1505	CCDC87	0.381126780255974	1.46755534823582e-18
1506	PCSK6	0.381084438794959	1.48143805313463e-18
1507	CCNC	0.381080773233523	1.48264596212674e-18
1508	GFM2	0.381075648584498	1.48433630839182e-18
1509	RABL3	0.381043953883424	1.494832919959e-18
1510	SMG8	0.381020300447084	1.50271402105374e-18
1511	TMEM9B	0.380983738746457	1.51497658545413e-18
1512	FAM175B	0.380950825014876	1.52609987171934e-18
1513	MAN2A1	0.380934666126976	1.53159020009751e-18
1514	IRF6	0.380892770169242	1.54591598145848e-18
1515	CYB5RL	0.380834201601357	1.56616408868024e-18
1516	NHLRC1	0.380553177853289	1.66700853496793e-18
1517	PRDM4	0.380539295083049	1.67215268130585e-18
1518	PPHLN1	0.380530570471497	1.67539350755513e-18
1519	SNRNP27	0.380472664181096	1.69706052420251e-18
1520	TCEANC	0.380466708161197	1.69930469520535e-18
1521	ADAL	0.380403754038968	1.7232045699632e-18
1522	PSD4	0.380401499817875	1.72406647014893e-18
1523	SMC1A	0.38035935980061	1.74025702684084e-18
1524	ZNF654	0.380294850853114	1.76533229033224e-18
1525	HDHD2	0.38028694088421	1.76843134930135e-18
1526	MICU2	0.380277769505394	1.77203132347931e-18
1527	PLEKHA6	0.380272158885463	1.77423717471397e-18
1528	ZNF613	0.380210368284057	1.79871008184195e-18
1529	WDR41	0.380167068731254	1.81605710730886e-18
1530	FAHD1	0.380121777868344	1.83437813546828e-18
1531	PTGR2	0.380080860665396	1.85108630418963e-18
1532	COL4A3BP	0.379933789424881	1.91238780491895e-18
1533	DCTD	0.379920518286397	1.91801672658241e-18
1534	SENP8	0.379842777498978	1.95131940557006e-18
1535	HIST2H2BE	0.379651562487108	2.03567338726312e-18
1536	DLAT	0.37963655926647	2.04244188063798e-18
1537	PRKCI	0.379620012379399	2.0499324691444e-18
1538	PEX13	0.379589446143321	2.06384064268791e-18
1539	WDR11	0.379548810325035	2.08247457409637e-18
1540	LRRFIP1	0.379548738478826	2.08250766606413e-18
1541	RALGAPA2	0.379531170837159	2.09061478238211e-18
1542	TMEM50A	0.379530551571544	2.09090112727728e-18
1543	ZBTB37	0.37952477461805	2.09357421836298e-18
1544	CAPRIN1	0.379506153711296	2.10221333517721e-18
1545	POLR2C	0.379477577450073	2.1155395053795e-18
1546	STX3	0.37941181803144	2.14652222988975e-18
1547	DIRC2	0.379411451301827	2.1466962618274e-18
1548	USP13	0.379407285362935	2.14867418799441e-18
1549	GXYLT1	0.379403967461067	2.15025076198357e-18
1550	RNF5	0.379351312425518	2.17542393032713e-18
1551	ZNF778	0.379351232780615	2.17546222560231e-18
1552	DCAF5	0.379283016304034	2.20850731030553e-18
1553	TMEM184B	0.379280906160373	2.20953733508669e-18
1554	FAM155B	0.379207608892581	2.2456109346199e-18
1555	CAPZA1	0.37912470526359	2.28711134806692e-18
1556	BZW1	0.379084462763567	2.30752746000847e-18
1557	EFTUD1	0.379078537080371	2.31054883352277e-18
1558	PPP1R11	0.379061927614355	2.3190383998175e-18
1559	OPA1	0.379050486210866	2.32490427658288e-18
1560	HCCS	0.379005537681151	2.34809060372271e-18
1561	PEX11B	0.379003535392629	2.34912874631699e-18
1562	LCMT2	0.378875919093158	2.41623544077791e-18
1563	GCC2	0.378806770529453	2.45338163183874e-18
1564	DYNC1I2	0.378740966677279	2.48925281472999e-18
1565	NKX3-1	0.378720716797482	2.50039500536762e-18
1566	C16orf71	0.378591449703119	2.57268819355884e-18
1567	LIN7C	0.378523481534074	2.61152100220825e-18
1568	KIAA1715	0.378514448135575	2.61672537185529e-18
1569	COQ5	0.378508292845377	2.62027743716512e-18
1570	AASDH	0.378501128185771	2.62441796222299e-18
1571	ERCC8	0.378389757144403	2.68961463641956e-18
1572	UBB	0.378388353172427	2.69044661428595e-18
1573	UBE2A	0.378369878972819	2.70141784124436e-18
1574	KDM5C	0.37830013624671	2.74323413217594e-18
1575	MCF2L	0.378277885688721	2.75670867940749e-18
1576	NOL7	0.378206085251001	2.80063559791149e-18
1577	HIBCH	0.378184599450153	2.81391385354823e-18
1578	RCOR1	0.378183472716913	2.81461188367605e-18
1579	IP6K1	0.378158785496013	2.82994888022987e-18
1580	ANP32A	0.378133315748575	2.84585823320707e-18
1581	GALNT1	0.378090529160357	2.87278272018312e-18
1582	USP45	0.378083299841065	2.87735663742268e-18
1583	ZNF720	0.378013835917908	2.9216727045327e-18
1584	UBFD1	0.377956066081546	2.95903940552263e-18
1585	LSM14B	0.377883769050953	3.00646583701362e-18
1586	HECTD1	0.377805120690844	3.05890853753574e-18
1587	INCENP	0.377707039898996	3.12557175204904e-18
1588	TCEA3	0.377696450440936	3.13285412563909e-18
1589	TM2D1	0.377673166749296	3.14892510819729e-18
1590	LANCL1	0.377619002448761	3.18662525789479e-18
1591	ERCC6L	0.377614427873829	3.18982958322445e-18
1592	MED8	0.377579654732359	3.21429081718092e-18
1593	SLC25A40	0.377548184993098	3.23658736200806e-18
1594	FANCI	0.377537747353936	3.24401607151284e-18
1595	UBE4A	0.377492666507425	3.27629439255194e-18
1596	MAGED1	0.37741946734197	3.3293803040461e-18
1597	CFL1	0.377418849451675	3.32983199782409e-18
1598	RP11-505K9.4	0.377398538965216	3.34471311148268e-18
1599	ITPKB	0.377362623609193	3.37118800022253e-18
1600	NUDCD3	0.377313999712506	3.40735985094179e-18
1601	CDC42BPG	0.377266100811183	3.44336578240139e-18
1602	C6orf62	0.377266068900062	3.44338989459067e-18
1603	IMMT	0.37720671329609	3.48852810256693e-18
1604	FAM222B	0.377201013018561	3.49289352469909e-18
1605	GFM1	0.377199110824247	3.49435147113152e-18
1606	BRCA1	0.377183341000907	3.50646142010787e-18
1607	ITIH6	0.377127713091215	3.54950991486704e-18
1608	CASC3	0.377127304906796	3.54982770906471e-18
1609	USP9X	0.377062862720383	3.6003523231496e-18
1610	SLC25A13	0.377007996467314	3.64392643735367e-18
1611	TTLL1	0.376986022932323	3.66152274828728e-18
1612	AGFG1	0.376950832008781	3.68987785335063e-18
1613	SEZ6L2	0.376937770895138	3.70045675103094e-18
1614	GMFB	0.376845889530429	3.77572471069259e-18
1615	ASAH2B	0.37683845965391	3.78187659829544e-18
1616	TAF6L	0.376790693629732	3.82166278946259e-18
1617	OTUB2	0.376788920991177	3.82314718993942e-18
1618	MRPS23	0.376766071481443	3.84233215431672e-18
1619	TCF20	0.376761025852326	3.8465813329575e-18
1620	DHX29	0.376757589196275	3.8494781617299e-18
1621	ZMYM3	0.376728917530828	3.87372993273238e-18
1622	NUP43	0.376698556380205	3.89957467309111e-18
1623	LARP1	0.376686663569215	3.90974454656673e-18
1624	PRPSAP2	0.376666243949334	3.92726685111407e-18
1625	SLC46A1	0.376659621126075	3.93296655143541e-18
1626	SLC7A1	0.376632720907756	3.95620108868048e-18
1627	MON1B	0.376608288416857	3.97742121379583e-18
1628	ACTR8	0.376531379454799	4.04495220100377e-18
1629	TTC12	0.376506293646515	4.06722224888041e-18
1630	BTBD10	0.37648337468047	4.08767413339724e-18
1631	ZNF587	0.376468359775717	4.10112761857651e-18
1632	MKRN1	0.376468252400738	4.1012239842503e-18
1633	SLC35E3	0.376452445376193	4.1154346315971e-18
1634	CECR2	0.376450591707196	4.11710426689996e-18
1635	NCEH1	0.376422665852138	4.14233844317657e-18
1636	MAVS	0.376369832299152	4.1904966505819e-18
1637	HNRNPH2	0.376352323761838	4.20657705464642e-18
1638	YIPF4	0.376198727475123	4.35027310223291e-18
1639	KIF13B	0.376195942461041	4.35292269757414e-18
1640	WBP2	0.376188359954987	4.36014456234498e-18
1641	STYK1	0.376167380368958	4.38018781691383e-18
1642	TGOLN2	0.376154575677291	4.39246556015517e-18
1643	GRB2	0.376110922206183	4.43457767183096e-18
1644	UBQLN4	0.376032133056648	4.51159298014938e-18
1645	NIPAL1	0.375959747138837	4.5835085762918e-18
1646	TTC3	0.375955986173467	4.58727577922542e-18
1647	CDCA8	0.375891826087617	4.65201366896125e-18
1648	NUP188	0.375865878807635	4.6784492112177e-18
1649	MID2	0.375849789072079	4.69491591719357e-18
1650	ZNF678	0.375831714197039	4.7134823071509e-18
1651	ZNF687	0.375801401484452	4.7447816546587e-18
1652	ACER2	0.375771589962443	4.77576296747702e-18
1653	WDTC1	0.375765905978505	4.7816925453388e-18
1654	USP16	0.375697113123144	4.85403485275536e-18
1655	PLEKHS1	0.375680695233824	4.87145841954894e-18
1656	PRR15L	0.375675497117423	4.87698776415213e-18
1657	AC004381.6	0.375632958092476	4.92247010954382e-18
1658	PLXNB2	0.375518879622205	5.04651265499092e-18
1659	NCDN	0.375488366505315	5.08020906188472e-18
1660	PRKRA	0.375467917284208	5.10291547342217e-18
1661	UBIAD1	0.375259251850864	5.34039871177471e-18
1662	SHPK	0.375212574557731	5.39499292436607e-18
1663	FBXO33	0.375196379588643	5.41406275769821e-18
1664	CAAP1	0.375181940114538	5.43112139597179e-18
1665	APITD1	0.375164155610592	5.45220452191162e-18
1666	PDE3B	0.375109906009992	5.51701498885731e-18
1667	R3HDM2	0.375005423096778	5.64398113415717e-18
1668	PCBP1	0.374976415404691	5.67973794351209e-18
1669	SLC22A23	0.374971749798407	5.68550985344798e-18
1670	SETD8	0.374884735953357	5.7942201329819e-18
1671	ZFP64	0.374876334965229	5.80482350871643e-18
1672	LARP1B	0.374875747810867	5.80556530389356e-18
1673	ARHGAP29	0.374852682679955	5.8347790993061e-18
1674	UPF1	0.37478806002647	5.9174013835805e-18
1675	FBXW11	0.3747771829174	5.93142089008906e-18
1676	GRAMD1A	0.374774350941269	5.9350763839229e-18
1677	RABEP1	0.374758189775834	5.95597956031394e-18
1678	DSP	0.374718963609424	6.0070172660615e-18
1679	MTF1	0.374707773627575	6.02165543762452e-18
1680	DNAJB14	0.374569521518165	6.20543172796628e-18
1681	ATE1	0.374555277237577	6.22467715977912e-18
1682	TMEM167B	0.374349262091222	6.50968074726365e-18
1683	NMNAT1	0.374307327456096	6.5692472181359e-18
1684	RP11-438J1.1	0.374256507631415	6.64215394647208e-18
1685	APPBP2	0.374239175813065	6.66719999506594e-18
1686	MOSPD1	0.374194391609879	6.73234834437167e-18
1687	MLLT4	0.374145290393004	6.8044967416798e-18
1688	ATP5J2-PTCD1	0.374131640284901	6.82468874817591e-18
1689	TFAM	0.374120511869332	6.84119414421656e-18
1690	UHMK1	0.374116386690511	6.84732248312762e-18
1691	MSH2	0.374099865985192	6.87191971990384e-18
1692	LUC7L2	0.374014784377584	6.99997891639792e-18
1693	XPO5	0.373979138559449	7.05432601057044e-18
1694	KIAA0226	0.373955288499761	7.0909204176163e-18
1695	SNAPIN	0.373948679195095	7.10109443542898e-18
1696	RASEF	0.373885036391661	7.19980086085307e-18
1697	ZCRB1	0.373826641503497	7.29155504133329e-18
1698	CCDC132	0.373824167775802	7.29546723600536e-18
1699	PPP4R2	0.373822658507538	7.2978551547313e-18
1700	PAK4	0.373690560329888	7.50986378001685e-18
1701	ZBTB45	0.37368010936289	7.52689325386081e-18
1702	WDSUB1	0.373659379456469	7.56078440017382e-18
1703	HSPA8	0.373648075520963	7.57932832520907e-18
1704	PTBP3	0.37356808076964	7.71184351394424e-18
1705	MRPS30	0.373550729163916	7.74088676701735e-18
1706	ANKHD1	0.373535302931523	7.76679767204589e-18
1707	TMEM179B	0.373518975296259	7.79431559951638e-18
1708	STXBP5	0.373469541768576	7.8782150699743e-18
1709	BUB3	0.373420140517299	7.96294736430337e-18
1710	ZNF490	0.373392047777586	8.01153089965311e-18
1711	CSNK1A1	0.373369002501685	8.05160302747481e-18
1712	FBXO9	0.373366419882105	8.05610606941615e-18
1713	FBXO10	0.373321405789675	8.1349915811251e-18
1714	PPP1R13B	0.373310834250415	8.15362773485303e-18
1715	MKRN2	0.373304392297547	8.16500459377526e-18
1716	TFCP2	0.373296029980677	8.17979622639832e-18
1717	ATP13A1	0.373286600437376	8.19650724589188e-18
1718	GTPBP1	0.373206555034432	8.33972311060583e-18
1719	ABI1	0.373201187942248	8.34941341751476e-18
1720	TTC37	0.373101572510441	8.53129382981581e-18
1721	FAM117A	0.373018397343318	8.68613910823503e-18
1722	B3GALNT2	0.372916396748508	8.87981012410813e-18
1723	LRRC41	0.372901365943151	8.90870635545606e-18
1724	INTS7	0.372885724777132	8.93887421716695e-18
1725	UBE2O	0.372868237264406	8.97272223903252e-18
1726	ITCH	0.372864509021063	8.97995474677883e-18
1727	EXO5	0.372851781705213	9.00468800951765e-18
1728	PNPLA8	0.372791257578198	9.12322610826933e-18
1729	ING2	0.372751811252402	9.20130779939717e-18
1730	SIPA1L3	0.372746065532578	9.21273584069092e-18
1731	KLC2	0.372699030769967	9.30681296603444e-18
1732	ATL1	0.372676154170549	9.35291089938566e-18
1733	USP38	0.372659886486601	9.38582801393568e-18
1734	NF2	0.372658171491524	9.38930488384128e-18
1735	GSTCD	0.372545423350529	9.62068497868404e-18
1736	PCNA	0.372440152687713	9.84177957453164e-18
1737	NFIX	0.372381584695603	9.96694344478068e-18
1738	STIP1	0.372362801282082	1.00074156003698e-17
1739	SNX9	0.372359151598262	1.00152982238735e-17
1740	GNS	0.372314781367918	1.01116194521727e-17
1741	HBP1	0.372308631619997	1.01250413626758e-17
1742	PDIK1L	0.372274800132612	1.019919311418e-17
1743	PEX19	0.372272960656544	1.02032401516407e-17
1744	METTL2B	0.37226877615741	1.0212452368305e-17
1745	SYT17	0.372168715126812	1.04351914873106e-17
1746	SLC35D1	0.372161835076799	1.04506811253418e-17
1747	ZC3H14	0.372156830347438	1.046196290609e-17
1748	ATP6V1E2	0.37211252006131	1.05623723229828e-17
1749	MAPK1	0.372071666221326	1.06557890051384e-17
1750	TANC2	0.372067913367193	1.06644109623938e-17
1751	TRIM41	0.372004288025279	1.08116353341194e-17
1752	FAM188A	0.371953734768708	1.09300358503724e-17
1753	PLD6	0.371924938001693	1.09980499518173e-17
1754	CDC42	0.371898878941337	1.10599567510377e-17
1755	AGK	0.371818740240315	1.12524932397467e-17
1756	WBP1	0.371816389132778	1.12581913802151e-17
1757	TTLL7	0.371783137650159	1.13390842633435e-17
1758	MFSD1	0.371773646191896	1.13622794314489e-17
1759	STAM2	0.371766752121183	1.13791563807161e-17
1760	SLC10A7	0.371689416216846	1.15701760025828e-17
1761	ZDHHC18	0.371631995363313	1.17140428674595e-17
1762	NIPSNAP1	0.371508615283238	1.20291491445778e-17
1763	DNAAF2	0.371428664718017	1.22377760734419e-17
1764	PARP11	0.371391787194977	1.23352018228917e-17
1765	MANF	0.371378321713748	1.23709657676193e-17
1766	PRPSAP1	0.371357053304929	1.24276619872559e-17
1767	PPP1R8	0.371330148877904	1.24997487484165e-17
1768	CCNY	0.371251719901767	1.27122442032807e-17
1769	RNF11	0.371231699710537	1.27670538261443e-17
1770	CTNS	0.371216122449712	1.28098607222593e-17
1771	OGFOD1	0.37120097182002	1.28516306639588e-17
1772	ZNF350	0.371172833035438	1.29295644933756e-17
1773	EFCAB14	0.371089933308651	1.31618781540123e-17
1774	TRAPPC13	0.371084011446459	1.31786295218037e-17
1775	NPLOC4	0.37107938556537	1.3191729494591e-17
1776	CASD1	0.370991086396312	1.34442531153042e-17
1777	CEP85	0.37091010307763	1.36800318535888e-17
1778	NAA30	0.370883240931266	1.37591344239193e-17
1779	TRPM7	0.370857512764334	1.38353195097307e-17
1780	OSTF1	0.370822506509506	1.39396452850133e-17
1781	RTF1	0.370788718251308	1.40410750159115e-17
1782	MAN1A2	0.370694473343638	1.43278435878897e-17
1783	PMS2	0.370690111062082	1.43412557507153e-17
1784	TECPR1	0.370682282499059	1.43653562354155e-17
1785	MAP2K4	0.3706592132483	1.4436607606745e-17
1786	POLR1A	0.370586155386474	1.46645547957469e-17
1787	FAM177A1	0.370567227039375	1.47241881677632e-17
1788	HSD17B7	0.370562829284995	1.4738077318673e-17
1789	TSR1	0.370527250348436	1.48509189814806e-17
1790	VDAC1	0.370520510359218	1.48723909902565e-17
1791	IMPAD1	0.370455298572039	1.50817238868111e-17
1792	SIDT1	0.370452133586166	1.50919570592778e-17
1793	TACSTD2	0.37042076057912	1.51937638020846e-17
1794	MPP7	0.370407231672196	1.52378738857682e-17
1795	ZWILCH	0.370378829701386	1.53308868325498e-17
1796	CCDC134	0.370375387920158	1.53421961141387e-17
1797	HIST1H2BN	0.370340518817	1.5457235572214e-17
1798	SLC25A46	0.370290530135259	1.56236388731445e-17
1799	ZFHX3	0.37028097509648	1.56556458933778e-17
1800	HINT3	0.370202720795923	1.59202173453824e-17
1801	BBS4	0.370105669891194	1.62544548349604e-17
1802	GBE1	0.370093660307434	1.62962920934327e-17
1803	PSMA5	0.370082430118364	1.63355100423299e-17
1804	KDM5B	0.370063764517468	1.6400899355872e-17
1805	STX17	0.370063384909652	1.64022318655483e-17
1806	ATF6B	0.369996299184403	1.66393981770713e-17
1807	DNAJC28	0.369980379414593	1.66961722845756e-17
1808	TRMT5	0.369978783417967	1.67018745291271e-17
1809	PPP3R1	0.36989258870698	1.70126969403422e-17
1810	TARS	0.369824846938179	1.7260964112728e-17
1811	PLA2G15	0.369749522513984	1.75412068386961e-17
1812	KMT2C	0.369746292229676	1.75533245973009e-17
1813	FBXO3	0.369705241009213	1.77080390871214e-17
1814	TRIP12	0.369626975259572	1.80067339796738e-17
1815	SRCAP	0.369569700839847	1.82284522304911e-17
1816	CSGALNACT1	0.369551243863027	1.83004725803429e-17
1817	GNL3L	0.369518209885779	1.84300728154131e-17
1818	NDUFAF1	0.369483457512686	1.85673892223897e-17
1819	SPATA17	0.369451797403205	1.86933629895883e-17
1820	SAPCD2	0.369444890083803	1.87209583372789e-17
1821	CLPTM1	0.369437825834124	1.8749222082004e-17
1822	ZWINT	0.369367100230284	1.9034515918109e-17
1823	TIRAP	0.369289009886924	1.93544793803791e-17
1824	C1orf210	0.369282616411663	1.93809087752321e-17
1825	TRRAP	0.369141068971766	1.99752169298253e-17
1826	CDC23	0.369053588087659	2.03514437014881e-17
1827	SGMS2	0.368980267369699	2.06721344749757e-17
1828	OR51T1	0.36896728837535	2.07294176493876e-17
1829	RRM2	0.368953160730227	2.07919479086742e-17
1830	SEL1L3	0.368889827160897	2.10745559615852e-17
1831	RIC8A	0.368848360140286	2.12616340163324e-17
1832	PHRF1	0.368725988676325	2.18232866279819e-17
1833	TLK1	0.368692220019013	2.19808282979893e-17
1834	TMEM241	0.368689242235887	2.19947741681211e-17
1835	SPRTN	0.368664189047223	2.21124510744958e-17
1836	SLC39A6	0.368636894612871	2.22413602042693e-17
1837	RRP36	0.368590356964666	2.24628599875412e-17
1838	QTRTD1	0.368570496493731	2.25580467850064e-17
1839	RAB3IP	0.36857033607205	2.25588172632425e-17
1840	RAVER1	0.368562591541939	2.25960437371161e-17
1841	FNIP1	0.368519469987795	2.28044283221132e-17
1842	LIG3	0.368473003466636	2.30310934775654e-17
1843	ZFR	0.368456445494781	2.31123981187287e-17
1844	IFIH1	0.368444809773065	2.31697018607359e-17
1845	ACP2	0.36839733198922	2.340497296505e-17
1846	TBK1	0.368303176942146	2.38785201826961e-17
1847	TP53BP1	0.36828047178184	2.39941173370208e-17
1848	NDFIP1	0.368274644947896	2.40238717223271e-17
1849	TSNAX	0.368273247960399	2.40310107487154e-17
1850	RBBP9	0.368182732696158	2.44980458619867e-17
1851	ZBTB7A	0.368181092215935	2.45065921510276e-17
1852	UBXN4	0.368177553234524	2.45250389098956e-17
1853	CCDC88C	0.368017410912916	2.53742186749337e-17
1854	RSG1	0.367995388032823	2.5493237748053e-17
1855	CBLL1	0.367975705288774	2.56000744966065e-17
1856	PCTP	0.367959648879046	2.56875537616374e-17
1857	RLIM	0.367948305448796	2.57495327188341e-17
1858	RBBP4	0.367902647136658	2.60004944544261e-17
1859	TSFM	0.367870956261927	2.61760967154551e-17
1860	TJP2	0.36783675230908	2.63669331692374e-17
1861	ERBB2	0.367834414440196	2.63800268484195e-17
1862	CEP63	0.367807233479583	2.65327291938968e-17
1863	CNOT1	0.367712611390208	2.7071127025088e-17
1864	FTSJ1	0.36751531171978	2.8228553580131e-17
1865	UBQLN2	0.367422519702727	2.87895983487245e-17
1866	C9orf72	0.367386093962797	2.90128229122028e-17
1867	CPSF6	0.367385843553985	2.90143633459228e-17
1868	PNRC2	0.367385337731077	2.90174752496048e-17
1869	POLR1B	0.367382515040998	2.90348469198543e-17
1870	KNOP1	0.367337886846729	2.93108651757539e-17
1871	FAM13C	0.367307872966809	2.94979459754056e-17
1872	RAB22A	0.367298167090311	2.95586950052817e-17
1873	DDX46	0.367279662186307	2.96748582281484e-17
1874	CREB1	0.367247598238455	2.98772012894498e-17
1875	MANBA	0.367236543315823	2.99472786802866e-17
1876	CNOT10	0.36719091456545	3.02382348849255e-17
1877	ATG9A	0.367179508540285	3.03113997896509e-17
1878	NBPF3	0.367143761628407	3.05418310921952e-17
1879	ZNF701	0.367033212923955	3.12654059664999e-17
1880	TMEM5	0.366980282598767	3.16177937759324e-17
1881	GRWD1	0.366967952867547	3.17004392037421e-17
1882	SCYL3	0.366876979514438	3.23168300492882e-17
1883	SENP2	0.36687068412027	3.23599179603032e-17
1884	MRPL39	0.366821054698277	3.27015835524016e-17
1885	PLEKHA8	0.366811006883496	3.27711866868767e-17
1886	PCMT1	0.366794253539871	3.28875644303512e-17
1887	ANKRD13C	0.366694443057191	3.35893731907758e-17
1888	LIMD1	0.366592816763994	3.43190793061784e-17
1889	TMEM39A	0.366547411219608	3.4650121886714e-17
1890	ALG11	0.366491950403872	3.50587382535708e-17
1891	TLDC1	0.366483096742264	3.51244061734006e-17
1892	PIAS3	0.366353204494225	3.61018420825635e-17
1893	RSRC1	0.366309377379976	3.64376372830342e-17
1894	STRN	0.366280054560783	3.66640163347917e-17
1895	SCARB1	0.366270331489541	3.67393856446964e-17
1896	BSPRY	0.366232477582949	3.70342678541191e-17
1897	STEAP4	0.366230331507361	3.70510553408165e-17
1898	EVI5L	0.366215132564691	3.717016209604e-17
1899	MOB1B	0.366162223354329	3.75877302576275e-17
1900	RHBDD1	0.366122252646464	3.79062413229358e-17
1901	GJB1	0.366122037867791	3.79079599599907e-17
1902	NEK8	0.366111347257922	3.79936020337677e-17
1903	GALNT2	0.366075956580908	3.82784752196468e-17
1904	RAN	0.36596958431188	3.91474112187759e-17
1905	MBOAT7	0.365930376131964	3.94725643048737e-17
1906	NANP	0.365720985870814	4.12545204551929e-17
1907	APPL1	0.365665430957791	4.17404346681095e-17
1908	ERBB2IP	0.365628259037642	4.20686992498962e-17
1909	ZBTB11	0.365602015754997	4.23019807420908e-17
1910	DENR	0.365551298261466	4.27564286148629e-17
1911	C16orf87	0.365545956176387	4.2804574276855e-17
1912	DLG1	0.3654508327644	4.36708572489176e-17
1913	TMEM56	0.36544744483903	4.37020267408018e-17
1914	UNC13B	0.3654430874129	4.37421479701003e-17
1915	IQCH	0.365410903709639	4.40396049460592e-17
1916	EPM2AIP1	0.365351193398731	4.4596753733967e-17
1917	NOP14	0.365308373670423	4.50005605552304e-17
1918	KLHL9	0.365237777726114	4.56741720289728e-17
1919	KIAA0895	0.365182261928297	4.62108476455612e-17
1920	SEC63	0.365157133541327	4.64557997699894e-17
1921	DR1	0.365147980550887	4.65453402107716e-17
1922	RQCD1	0.365062003214316	4.73947531100343e-17
1923	HIST1H2AC	0.365029962698008	4.77151805267618e-17
1924	GTPBP10	0.364993642777769	4.80809814543305e-17
1925	PEX3	0.364973210347545	4.8287979989848e-17
1926	RDH11	0.364959868723758	4.84236150585247e-17
1927	ELAVL1	0.364930864937862	4.87197702838753e-17
1928	NUBPL	0.364873683881572	4.93088677529074e-17
1929	NSL1	0.364857021593455	4.94818419618156e-17
1930	GOLGA1	0.364840221943705	4.96568461863104e-17
1931	EMC10	0.364824466317891	4.98215276632151e-17
1932	TIPRL	0.364799416575733	5.00844597181591e-17
1933	PTPN3	0.364681162945173	5.1344236789468e-17
1934	RANBP10	0.364666854586433	5.14987636725221e-17
1935	QPCTL	0.364647866435714	5.17045375085409e-17
1936	BCAS2	0.364638839191258	5.18026487389038e-17
1937	TMEM209	0.36457190249231	5.2535873545061e-17
1938	TSPAN1	0.364555853532445	5.27131850261039e-17
1939	C6orf132	0.364541447555771	5.28728456472255e-17
1940	ZNF557	0.364489845611727	5.3448658902817e-17
1941	SLC25A15	0.3644626708753	5.37543691334589e-17
1942	C17orf62	0.364419212234807	5.42468470447113e-17
1943	PARP1	0.36435217871718	5.5015189809445e-17
1944	SRSF10	0.364332831720504	5.52389294205304e-17
1945	ALG10B	0.36429552739854	5.56728663692925e-17
1946	RFC1	0.364277799334184	5.58802586634334e-17
1947	RPS6KA2	0.364233657256444	5.63999624404608e-17
1948	DCTN4	0.364232168096357	5.6417577584813e-17
1949	RPL7L1	0.364225080197518	5.65014938978047e-17
1950	GUCY1A3	0.364035081318638	5.87972718132542e-17
1951	NUP98	0.364015833323674	5.90349016698323e-17
1952	WDR92	0.363995496177663	5.9287003827842e-17
1953	DIP2B	0.363962508042118	5.96981823082394e-17
1954	DNAJC21	0.363940194379274	5.99778979474735e-17
1955	LRRC57	0.363906663466514	6.04006536569749e-17
1956	CYCS	0.363903939784907	6.04351220487702e-17
1957	C2orf15	0.363885371727874	6.06706180748976e-17
1958	GMDS	0.363873462026801	6.08221418413606e-17
1959	NUP155	0.363840271192844	6.12463856252262e-17
1960	FUBP3	0.363837261768908	6.12849955071069e-17
1961	EIF5B	0.363828253730963	6.14007086449051e-17
1962	ICE2	0.363802298094635	6.17353254662978e-17
1963	SUV39H2	0.363708036145396	6.29656868995521e-17
1964	RANGAP1	0.363705328686868	6.30013800877333e-17
1965	ZNF675	0.363684547239572	6.32760109444622e-17
1966	DNAJC25	0.363671062163366	6.34548482064029e-17
1967	ACO1	0.363573040343022	6.47698207204614e-17
1968	CASP9	0.363563256427663	6.49025342903331e-17
1969	ERCC3	0.363521349126466	6.54740160901843e-17
1970	UBE2D3	0.363451603983558	6.64361052094323e-17
1971	CLPX	0.363451408139259	6.64388262285836e-17
1972	CACUL1	0.363439548206604	6.66038100140291e-17
1973	RAB30	0.363416718328844	6.69225317590051e-17
1974	MYEF2	0.363254588891311	6.92295206749143e-17
1975	CLSPN	0.363245402163196	6.9362556787309e-17
1976	PAIP1	0.363216747335808	6.9779133834841e-17
1977	HIST2H4A	0.363126285666444	7.11104503251561e-17
1978	EXOC5	0.363107565440451	7.13890569286577e-17
1979	MYO5A	0.363053893788065	7.21937964160114e-17
1980	NLRX1	0.363049646805192	7.22578540864497e-17
1981	SMG5	0.363035382892801	7.24734074111503e-17
1982	TMX4	0.363004630279299	7.29402877218207e-17
1983	HIST1H2BC	0.362982936376646	7.32714179332594e-17
1984	GCN1L1	0.362939175805707	7.39438720914198e-17
1985	UBXN2B	0.362876683565767	7.49147006922559e-17
1986	HSP90B1	0.362824528381744	7.57345262327024e-17
1987	ARV1	0.36282186511583	7.57766258988965e-17
1988	LIG4	0.362767612405087	7.66392530886489e-17
1989	CEP41	0.362742753807723	7.7037727324305e-17
1990	P4HTM	0.362679013275548	7.80687959012767e-17
1991	MRPL42	0.362678977652884	7.80693759106892e-17
1992	PDCD2	0.362640237851699	7.87026527072657e-17
1993	ATG4B	0.36254569502146	8.02694169894239e-17
1994	PPP2CA	0.362537901699394	8.03999275851739e-17
1995	CRYBG3	0.362525702930348	8.0604632806907e-17
1996	CDC42BPB	0.362475272957511	8.14563400943918e-17
1997	MARVELD3	0.362462025288263	8.16815422905505e-17
1998	PARP4	0.362430400609576	8.22216199895711e-17
1999	FANCF	0.362295620661308	8.45629903521406e-17
[truncated: 1,997 more rows]
