# Supplementary material for: SREBF1-based metabolic reprogramming in prostate cancer promotes tumor ferroptosis resistance
Source: Cell Death Discov. 2025 Feb 23;11:75. doi: 10.1038/s41420-025-02354-7 (PMC11847930; doi:10.1038/s41420-025-02354-7)
Supplement: Supplementary file 6 — Supplementary Table S4 [file 41420_2025_2354_MOESM6_ESM.xlsx]

## Sheet: Sheet1
Gene	Primer sequence (5' to 3')
ACTB-F	CATGTACGTTGCTATCCAGGC
ACTB-R	CTCCTTAATGTCACGCACGAT
SCD1-F	TCTAGCTCCTATACCACCACCA
SCD1-R	TCGTCTCCAACTTATCTCCTCC
MBOAT2-F	TTTTGCTTTGGATGGTATGCCT
MBOAT2-R	GCACACTGTGAGGTATCCCA
CYP51A1-F	GAAACGCAGACAGTCTCAAGA
CYP51A1-R	ACGCCCATCCTTGTATGTAGC
MSMO1-F	TGCTTTGGTTGTGCAGTCATT
MSMO1-R	GGATGTGCATATTCAGCTTCCA
EBP-F	CTCAGCACCTAAGACTGGACA
EBP-R	ACGACTAAGACCCCTGTGACA
SCD5-F	TGCGACGCCAAGGAAGAAAT
SCD5-R	CCTCCAGACGATGTTCTGCC
DHCR7-F	GCTGCAAAATCGCAACCCAA
DHCR7-R	GCTCGCCAGTGAAAACCAGT
GPX4-F	GAGGCAAGACCGAAGTAAACTAC
GPX4-R	CCGAACTGGTTACACGGGAA
SLC7A11-F	TCTCCAAAGGAGGTTACCTGC
SLC7A11-R	AGACTCCCCTCAGTAAAGTGAC
